# Supplementary material for: N-Phenyl­piperidine-1-carbothio­amide
Source: Acta Crystallogr Sect E Struct Rep Online. 2008 Aug 13;64(Pt 9):o1743. doi: 10.1107/S1600536808025142 (PMC2960655; doi:10.1107/S1600536808025142)
Supplement: Supplementary file 2 [file e-64-o1743-Isup2.hkl]

# 
# h,k,l, Fc-squared, Fo-squared, sigma(Fo-squared) and status flag 
# 
data_I
_shelx_title ' B in P2(1)/c' 
_shelx_refln_list_code          4 
_shelx_F_calc_maximum      137.50 
_exptl_crystal_F_000       472.00 
_reflns_d_resolution_high  0.7836 
 
loop_ 
 _symmetry_equiv_pos_as_xyz 
 'x, y, z' 
 '-x, y+1/2, -z+1/2' 
 '-x, -y, -z' 
 'x, -y-1/2, z-1/2' 
 
_cell_length_a    11.6610 
_cell_length_b     9.5220 
_cell_length_c    10.9890 
_cell_angle_alpha  90.000 
_cell_angle_beta  102.150 
_cell_angle_gamma  90.000 
 
_shelx_F_squared_multiplier     1.000 
 
loop_ 
 _refln_index_h 
 _refln_index_k 
 _refln_index_l 
 _refln_F_squared_calc 
 _refln_F_squared_meas 
 _refln_F_squared_sigma 
 _refln_observed_status 
   1   0   0     4440.45     3750.43      7.76 o 
   2   0   0     2574.60     2170.04      6.90 o 
   3   0   0     6844.89     5819.32     15.08 o 
   4   0   0     1090.71      917.83      5.74 o 
   5   0   0     6192.50     5742.98     20.36 o 
   6   0   0     2469.10     2426.46     17.04 o 
   7   0   0       18.48       14.08      0.65 o 
   8   0   0       92.19       92.79      2.01 o 
   9   0   0        4.37        1.80      1.22 o 
  10   0   0        9.39        8.79      0.92 o 
  11   0   0        2.22        0.75      1.43 o 
  12   0   0       12.93       13.90      1.35 o 
  13   0   0       12.37       13.58      1.44 o 
   1   1   0       17.72       22.01      0.47 o 
   2   1   0       23.86       28.24      0.81 o 
   3   1   0      182.65      168.48      2.11 o 
   4   1   0     1522.40     1414.00      7.35 o 
   5   1   0      754.00      745.17      5.84 o 
   6   1   0       13.92        8.58      0.76 o 
   7   1   0      148.19      128.06      2.49 o 
   8   1   0      651.89      618.02      7.06 o 
   9   1   0      345.73      322.01      5.62 o 
  10   1   0        3.30        3.83      1.06 o 
  11   1   0        7.95       10.84      1.05 o 
  12   1   0      205.27      186.69      3.80 o 
  13   1   0       41.73       45.57      2.25 o 
   0   2   0      274.55      382.95      3.89 o 
   1   2   0      227.09      323.71      2.64 o 
   2   2   0     2346.89     2562.22     13.52 o 
   3   2   0     3545.87     3638.18     32.69 o 
   4   2   0      138.21      150.44      2.47 o 
   5   2   0        0.06        0.56      0.62 o 
   6   2   0      191.55      149.58      3.04 o 
   7   2   0      128.04      104.85      3.68 o 
   8   2   0      142.03      146.03      4.42 o 
   9   2   0       47.51       42.15      1.27 o 
  10   2   0       10.61       12.61      1.07 o 
  11   2   0        9.50        6.12      1.14 o 
  12   2   0       57.55       48.03      1.81 o 
  13   2   0        0.04        0.21      2.05 o 
   1   3   0     6002.99     6106.03     85.72 o 
   2   3   0       17.86       22.52      2.01 o 
   3   3   0       25.49       30.02      0.66 o 
   4   3   0      378.19      415.35      4.46 o 
   5   3   0       59.28       68.58      1.46 o 
   6   3   0      609.80      665.90      6.62 o 
   7   3   0      409.98      402.35      5.57 o 
   8   3   0        0.62       -1.68      1.82 o 
   9   3   0      127.41      143.52      7.31 o 
  10   3   0      451.15      441.44      7.30 o 
  11   3   0       28.32       30.83      1.54 o 
  12   3   0       17.94       21.72      1.54 o 
  13   3   0       34.34       32.93      1.79 o 
   0   4   0     5403.76     5657.78     24.21 o 
   1   4   0        1.15        1.65      1.23 o 
   2   4   0        0.17        1.79      0.49 o 
   3   4   0       40.10       56.55      1.21 o 
   4   4   0     1115.70     1340.68      8.63 o 
   5   4   0      555.21      578.21      6.45 o 
   6   4   0      250.50      289.37      6.10 o 
   7   4   0       79.68       87.75      2.37 o 
   8   4   0       18.08       18.66      1.39 o 
   9   4   0       35.66       36.34      1.34 o 
  10   4   0       32.44       31.27      3.19 o 
  11   4   0      145.32      135.94      3.25 o 
  12   4   0        0.37        2.27      1.32 o 
  13   4   0       47.26       39.18      2.41 o 
   1   5   0      351.14      416.44      4.78 o 
   2   5   0     1211.84     1412.36      8.92 o 
   3   5   0      127.79      153.65      3.11 o 
   4   5   0        0.03        0.28      0.94 o 
   5   5   0      190.67      188.82      3.79 o 
   6   5   0       40.00       40.26      1.14 o 
   7   5   0      116.19      105.62      2.22 o 
   8   5   0      207.57      200.65      3.87 o 
   9   5   0       12.64       13.82      1.70 o 
  10   5   0        2.01        3.85      1.16 o 
  11   5   0       21.34       27.34      1.73 o 
  12   5   0        4.19        6.13      1.22 o 
  13   5   0        1.11       -0.60      2.41 o 
   0   6   0        4.77        4.06      0.94 o 
   1   6   0      251.57      275.96      6.13 o 
   2   6   0      236.22      247.28      4.22 o 
   3   6   0       72.55       77.65      1.61 o 
   4   6   0      385.00      406.92     11.61 o 
   5   6   0       25.94       27.87      1.09 o 
   6   6   0       21.71       25.81      1.14 o 
   7   6   0       24.54       21.12      1.15 o 
   8   6   0        0.53        1.69      1.52 o 
   9   6   0        4.82        6.56      1.05 o 
  10   6   0       19.29       18.22      1.40 o 
  11   6   0       10.24        9.90      2.01 o 
  12   6   0        1.62        2.61      2.27 o 
   1   7   0      360.61      404.53      5.99 o 
   2   7   0       84.09       92.65      5.64 o 
   3   7   0        5.27        6.68      1.58 o 
   4   7   0      141.18      146.79      2.98 o 
   5   7   0      372.60      375.43      6.30 o 
   6   7   0      172.01      193.18      4.21 o 
   7   7   0      124.48      129.07      4.55 o 
   8   7   0      114.58      104.28      2.31 o 
   9   7   0       86.85       87.06      2.29 o 
  10   7   0      161.51      173.65      3.84 o 
  11   7   0       44.85       44.80      2.09 o 
   0   8   0      216.50      230.17      5.67 o 
   1   8   0      582.64      610.18     16.92 o 
   2   8   0     1103.33     1184.83     10.64 o 
   3   8   0      311.85      325.37      5.97 o 
   4   8   0      641.14      654.59      8.65 o 
   5   8   0        0.38        2.29      1.70 o 
   6   8   0        2.61        5.53      1.75 o 
   7   8   0      227.39      230.30      4.69 o 
   8   8   0       64.48       63.15      2.07 o 
   9   8   0        1.14       -1.09      1.91 o 
  10   8   0        7.40        3.36      2.62 o 
   1   9   0        5.07        3.91      1.29 o 
   2   9   0        7.51       10.46      1.17 o 
   3   9   0       11.27       10.33      2.06 o 
   4   9   0        3.83        3.27      1.93 o 
   5   9   0       38.33       38.57      1.77 o 
   6   9   0       73.59       64.93      2.11 o 
   7   9   0        1.54        0.65      2.32 o 
   8   9   0        6.45        8.50      2.93 o 
   9   9   0        8.30        5.52      2.72 o 
   0  10   0      431.92      397.69      8.58 o 
   1  10   0      168.73      155.88      3.42 o 
   2  10   0        1.44        2.18      2.03 o 
   3  10   0        3.74        5.93      1.54 o 
   4  10   0      120.95      126.42      5.07 o 
   5  10   0      161.39      156.16      5.67 o 
   6  10   0       41.71       35.75      1.94 o 
   7  10   0       30.00       30.32      2.10 o 
   8  10   0       26.54       25.68      1.90 o 
   1  11   0       27.19       15.15      3.62 o 
   2  11   0        0.13       -2.20      2.20 o 
   3  11   0        0.26        2.18      2.57 o 
   4  11   0        4.73        3.69      1.69 o 
   5  11   0       19.34       13.69      1.69 o 
   6  11   0       15.79       10.22      4.09 o 
 -13   1   1       13.15       16.58      1.89 o 
 -12   1   1       10.33        4.58      3.02 o 
 -11   1   1      168.20      160.80      4.70 o 
 -10   1   1      433.64      402.13      9.22 o 
  -9   1   1       99.85      102.03      3.18 o 
  -8   1   1      126.94      112.76      3.61 o 
  -7   1   1      371.84      355.11      6.94 o 
  -6   1   1       49.17       50.27      1.47 o 
  -5   1   1        9.72        6.71      0.61 o 
  -4   1   1     1366.62     1257.92      9.82 o 
  -3   1   1     1613.80     1538.96      9.76 o 
  -2   1   1        0.44        0.99      0.24 o 
  -1   1   1       17.19       17.68      0.52 o 
   0   1   1       66.89       72.18      1.39 o 
   1   1   1      193.31      197.37      2.49 o 
   2   1   1      408.52      400.69      4.18 o 
   3   1   1        3.80        3.02      0.33 o 
   4   1   1       69.73       59.71      1.76 o 
   5   1   1        0.24       -0.99      0.99 o 
   6   1   1      290.36      334.75      6.15 o 
   7   1   1        3.91        2.08      1.46 o 
   8   1   1       95.05       85.34      2.56 o 
   9   1   1       65.38       60.52      2.04 o 
  10   1   1      151.54      143.03      4.13 o 
  11   1   1       14.23       11.06      1.56 o 
  12   1   1        0.00       -1.56      2.41 o 
  13   1   1       22.97       18.10      1.94 o 
 -13   2   1       56.38       52.19      2.84 o 
 -12   2   1       22.98       25.81      2.08 o 
 -11   2   1       11.57       16.73      1.75 o 
 -10   2   1        0.61        2.22      2.08 o 
  -9   2   1        4.99        7.98      1.04 o 
  -8   2   1        1.27        2.22      0.80 o 
  -7   2   1        4.06        1.51      1.37 o 
  -6   2   1     1539.24     1685.88     14.24 o 
  -5   2   1      267.57      272.91      5.19 o 
  -4   2   1      505.57      548.77      6.73 o 
  -3   2   1      297.77      307.74      4.57 o 
  -2   2   1     3825.49     4243.53     17.61 o 
  -1   2   1     4008.84     4102.23     15.88 o 
   0   2   1    18906.72    18058.45     43.21 o 
   1   2   1     2120.83     2287.91     11.11 o 
   2   2   1        1.17        3.45      0.38 o 
   3   2   1      552.40      587.18      6.34 o 
   4   2   1      411.28      394.56      5.79 o 
   5   2   1      448.83      533.02      7.38 o 
   6   2   1      207.61      147.88      4.40 o 
   7   2   1      246.13      234.92      5.88 o 
   8   2   1      133.22      114.69      3.33 o 
   9   2   1      499.70      475.16      9.93 o 
  10   2   1      520.22      485.72     10.74 o 
  11   2   1      300.70      259.50      7.01 o 
  12   2   1        9.47       12.57      1.75 o 
  13   2   1       32.01       40.99      2.55 o 
 -13   3   1       31.51       42.12      2.65 o 
 -12   3   1       20.80       20.32      1.94 o 
 -11   3   1      287.62      275.34      7.16 o 
 -10   3   1      417.34      406.80      9.88 o 
  -9   3   1      133.68      123.09      3.70 o 
  -8   3   1       55.12       51.56      1.80 o 
  -7   3   1      296.95      269.02      6.37 o 
  -6   3   1     1105.61     1120.64     12.26 o 
  -5   3   1      533.03      540.16      7.76 o 
  -4   3   1       25.23       20.87      0.90 o 
  -3   3   1      161.69      177.26      3.88 o 
  -2   3   1     1801.33     2094.78     13.00 o 
  -1   3   1     4098.86     4222.55     18.46 o 
   0   3   1      264.23      307.64      4.41 o 
   1   3   1       15.04       13.53      0.61 o 
   2   3   1     3213.98     3476.17     17.08 o 
   3   3   1      996.64     1017.42      9.43 o 
   4   3   1      870.35      874.65      9.38 o 
   5   3   1      372.85      347.57      6.37 o 
   6   3   1       11.37        8.65      0.80 o 
   7   3   1       44.68       42.60      1.61 o 
   8   3   1      271.76      259.44      7.02 o 
   9   3   1      127.45      118.67      3.75 o 
  10   3   1       36.56       36.08      2.13 o 
  11   3   1       31.79       24.49      2.08 o 
  12   3   1       10.55       11.81      1.75 o 
  13   3   1        1.12        1.09      2.83 o 
 -13   4   1       21.84       26.32      2.36 o 
 -12   4   1       64.30       64.70      2.93 o 
 -11   4   1       89.76       83.95      3.08 o 
 -10   4   1       34.77       33.39      2.03 o 
  -9   4   1        5.25        7.04      1.32 o 
  -8   4   1        4.29        2.98      1.04 o 
  -7   4   1        0.17        0.57      1.61 o 
  -6   4   1       68.24       74.69      2.23 o 
  -5   4   1      236.61      293.45      6.22 o 
  -4   4   1       19.82       21.14      0.99 o 
  -3   4   1        0.49        1.56      0.52 o 
  -2   4   1      361.20      415.79      6.35 o 
  -1   4   1     1438.53     1538.74     11.68 o 
   0   4   1      389.37      434.34      6.13 o 
   1   4   1       22.64       16.09      0.76 o 
   2   4   1      823.90      859.22      8.98 o 
   3   4   1      516.45      517.69      7.27 o 
   4   4   1      299.80      295.83      5.86 o 
   5   4   1      653.29      668.08      9.53 o 
   6   4   1      598.45      589.92      9.47 o 
   7   4   1      458.52      446.15      8.82 o 
   8   4   1      238.57      219.31      5.53 o 
   9   4   1      247.97      257.85      7.67 o 
  10   4   1      238.80      244.74      6.62 o 
  11   4   1       70.09       75.08      3.03 o 
  12   4   1       55.81       62.97      2.98 o 
  13   4   1      106.48      113.80      4.03 o 
 -13   5   1       30.03       33.52      2.60 o 
 -12   5   1       31.23       33.42      2.46 o 
 -11   5   1        2.89        4.11      2.79 o 
 -10   5   1       14.05       14.88      1.75 o 
  -9   5   1      139.50      142.99      4.32 o 
  -8   5   1      142.32      149.90      4.80 o 
  -7   5   1      114.58      108.88      3.37 o 
  -6   5   1      183.82      187.56      4.62 o 
  -5   5   1      188.84      201.51      5.63 o 
  -4   5   1      443.92      469.59      8.07 o 
  -3   5   1     1026.30     1192.80     12.23 o 
  -2   5   1       57.17       59.05      1.90 o 
  -1   5   1       26.72       32.41      1.18 o 
   0   5   1     2438.34     2640.55     17.26 o 
   1   5   1     3876.74     4232.12     22.54 o 
   2   5   1      231.42      239.01      5.31 o 
   3   5   1       10.41        8.46      0.85 o 
   4   5   1      407.18      429.30      7.67 o 
   5   5   1      816.06      847.53     11.48 o 
   6   5   1      768.15      831.39     12.01 o 
   7   5   1      139.68      135.29      4.37 o 
   8   5   1        1.04       -0.90      2.13 o 
   9   5   1       61.12       66.03      2.60 o 
  10   5   1       42.73       37.79      2.22 o 
  11   5   1        1.19       -2.13      2.50 o 
  12   5   1        5.79        3.83      3.45 o 
 -12   6   1       28.01       30.91      2.41 o 
 -11   6   1       77.67       80.91      3.31 o 
 -10   6   1        5.98        3.07      2.93 o 
  -9   6   1       15.39       14.70      1.80 o 
  -8   6   1      115.23      107.05      3.46 o 
  -7   6   1      123.69      136.97      3.99 o 
  -6   6   1      330.22      342.96      8.28 o 
  -5   6   1      103.21      111.36      2.94 o 
  -4   6   1      263.77      294.67      7.12 o 
  -3   6   1        9.63        7.56      1.09 o 
  -2   6   1      235.72      289.03      6.55 o 
  -1   6   1      523.54      597.61      9.12 o 
   0   6   1     1767.67     1958.21     16.15 o 
   1   6   1        0.08       -0.38      1.42 o 
   2   6   1      201.97      237.07      5.82 o 
   3   6   1       30.22       31.93      1.37 o 
   4   6   1        0.17        0.28      1.65 o 
   5   6   1     1180.05     1293.36     14.68 o 
   6   6   1      312.02      331.35      8.23 o 
   7   6   1       56.35       64.94      2.32 o 
   8   6   1       60.83       63.76      2.56 o 
   9   6   1       83.60       82.46      2.98 o 
  10   6   1       45.47       46.69      2.55 o 
  11   6   1        0.78        4.20      2.69 o 
  12   6   1       76.35       84.54      3.64 o 
 -12   7   1       16.71       18.24      2.36 o 
 -11   7   1       14.29       17.06      2.17 o 
 -10   7   1       16.56       14.84      2.08 o 
  -9   7   1       13.44       15.92      1.89 o 
  -8   7   1       78.25       74.12      2.94 o 
  -7   7   1      179.29      192.96      5.85 o 
  -6   7   1      239.87      261.24      7.82 o 
  -5   7   1      174.52      203.70      5.52 o 
  -4   7   1        2.71        3.54      2.27 o 
  -3   7   1      218.43      231.05      5.72 o 
  -2   7   1      871.68     1012.85     12.90 o 
  -1   7   1       28.14       31.45      1.61 o 
   0   7   1      155.86      155.97      4.33 o 
   1   7   1       61.03       58.59      1.89 o 
   2   7   1       10.48       12.10      1.13 o 
   3   7   1       64.66       67.54      2.04 o 
   4   7   1       12.97        9.55      1.28 o 
   5   7   1       12.13       10.87      1.46 o 
   6   7   1        4.33        6.61      1.32 o 
   7   7   1       47.05       45.61      2.32 o 
   8   7   1        9.24       11.86      1.65 o 
   9   7   1        9.70        9.64      1.61 o 
  10   7   1        1.83       -0.24      2.74 o 
  11   7   1       16.68       21.08      2.17 o 
 -11   8   1        2.67        5.43      2.03 o 
 -10   8   1        5.66        4.77      3.45 o 
  -9   8   1        2.42        2.08      3.07 o 
  -8   8   1        0.01        3.87      2.79 o 
  -7   8   1       21.87       25.33      2.17 o 
  -6   8   1      125.45      125.76      3.61 o 
  -5   8   1       10.89       11.43      1.80 o 
  -4   8   1        0.01       -1.79      2.22 o 
  -3   8   1        0.05        0.94      2.27 o 
  -2   8   1       26.69       27.80      1.84 o 
  -1   8   1       34.75       37.03      2.03 o 
   0   8   1      118.80      104.93      3.08 o 
   1   8   1        5.21        5.34      1.37 o 
   2   8   1       94.50       96.43      2.80 o 
   3   8   1       84.58       84.58      2.80 o 
   4   8   1        0.19        1.89      2.22 o 
   5   8   1       51.79       51.34      2.41 o 
   6   8   1        8.44       11.20      1.56 o 
   7   8   1       22.06       19.80      2.17 o 
   8   8   1        6.15        1.70      1.94 o 
   9   8   1        1.19        1.84      3.21 o 
  10   8   1       13.26       14.46      2.22 o 
  -9   9   1        2.49        4.53      1.94 o 
  -8   9   1        0.15        3.50      2.98 o 
  -7   9   1        0.31        2.27      2.83 o 
  -6   9   1        3.92        1.70      3.31 o 
  -5   9   1        0.29       -1.51      2.46 o 
  -4   9   1        5.63        4.25      3.02 o 
  -3   9   1       28.27       33.28      2.27 o 
  -2   9   1       17.85       15.55      1.80 o 
  -1   9   1        0.51        2.83      1.51 o 
   0   9   1       30.00       21.18      1.99 o 
   1   9   1        3.54        0.00      2.31 o 
   2   9   1        0.00        1.79      2.69 o 
   3   9   1        5.70        3.54      1.75 o 
   4   9   1        3.56        4.20      1.70 o 
   5   9   1        9.28        9.54      1.80 o 
   6   9   1       30.05       28.65      2.36 o 
   7   9   1       12.73       13.84      2.13 o 
   8   9   1        2.84        3.21      3.50 o 
   9   9   1        1.47        5.48      3.31 o 
  -8  10   1        1.08       -1.65      3.54 o 
  -7  10   1        1.16        2.55      3.31 o 
  -6  10   1       11.51       10.96      1.89 o 
  -5  10   1        0.18        1.04      2.83 o 
  -4  10   1        4.56        3.59      3.59 o 
  -3  10   1        1.93        2.27      2.83 o 
  -2  10   1      143.74      133.49      3.70 o 
  -1  10   1        7.67        1.89      3.45 o 
   0  10   1      156.85      133.17      3.66 o 
   1  10   1       53.51       44.95      2.60 o 
   2  10   1        0.01        2.74      2.27 o 
   3  10   1        2.41        0.94      2.93 o 
   4  10   1        7.36        1.70      3.12 o 
   5  10   1       33.39       34.47      2.65 o 
   6  10   1       27.08       22.64      2.46 o 
   7  10   1       34.92       39.76      2.88 o 
  -6  11   1        2.03        2.13      2.17 o 
  -5  11   1       25.69       20.89      2.88 o 
  -4  11   1       26.05       29.87      2.69 o 
  -3  11   1       48.10       54.49      3.36 o 
  -2  11   1       72.22       61.16      3.27 o 
  -1  11   1        7.66        6.90      2.08 o 
   0  11   1       36.35       37.17      2.70 o 
   1  11   1       17.14       15.93      2.17 o 
   2  11   1        3.64        4.39      3.45 o 
   3  11   1       16.33       14.46      2.13 o 
   4  11   1        2.23        4.11      2.88 o 
   5  11   1       20.51       17.44      2.50 o 
 -13   0   2       95.18       90.96      3.32 o 
 -12   0   2       98.98       93.64      3.18 o 
 -11   0   2       51.19       54.65      2.46 o 
 -10   0   2      465.12      455.22      9.91 o 
  -9   0   2      554.16      512.74      9.77 o 
  -8   0   2      801.30      775.91     11.23 o 
  -7   0   2      859.31      741.17     10.08 o 
  -6   0   2        3.00       10.01      0.71 o 
  -5   0   2     1035.50      904.51      9.34 o 
  -4   0   2     1305.83     1301.73     10.14 o 
  -3   0   2     1024.53     1019.65      7.87 o 
  -2   0   2    11726.55    10924.76     30.63 o 
  -1   0   2     6606.27     6376.08     19.63 o 
   0   0   2     4811.46     4800.61     16.27 o 
   1   0   2      903.64      867.65      6.17 o 
   2   0   2      317.16      291.08      3.87 o 
   3   0   2     1351.85     1185.79      9.14 o 
   4   0   2       70.10       62.30      1.90 o 
   5   0   2      945.97      991.92     10.26 o 
   6   0   2       49.59       55.03      1.75 o 
   7   0   2       86.85       78.12      2.28 o 
   8   0   2        0.44       -1.61      1.61 o 
   9   0   2        7.49        6.90      1.13 o 
  10   0   2       33.81       27.76      1.70 o 
  11   0   2        0.10        3.26      1.13 o 
  12   0   2       58.16       58.15      2.74 o 
  13   0   2        0.01       -0.28      2.60 o 
 -13   1   2        5.83        4.82      2.98 o 
 -12   1   2        6.10        4.35      2.65 o 
 -11   1   2      203.33      204.07      5.95 o 
 -10   1   2      177.53      177.22      5.14 o 
  -9   1   2      212.10      203.01      5.24 o 
  -8   1   2        1.26       -1.04      1.42 o 
  -7   1   2      155.77      135.32      3.67 o 
  -6   1   2       15.84       19.01      0.95 o 
  -5   1   2      224.18      197.28      4.37 o 
  -4   1   2     1394.09     1365.17     10.64 o 
  -3   1   2        1.32        1.04      0.66 o 
  -2   1   2      827.66      826.88      6.46 o 
  -1   1   2     8669.05     8666.70     25.20 o 
   0   1   2     6499.42     6835.79     21.32 o 
   1   1   2     2483.04     2472.75     11.69 o 
   2   1   2     2218.56     2086.53     11.57 o 
   3   1   2      936.87      829.29      7.71 o 
   4   1   2     1495.97     1442.57     11.44 o 
   5   1   2     1299.18     1192.29     11.42 o 
   6   1   2      667.94      616.63      8.86 o 
   7   1   2      690.66      630.89      9.81 o 
   8   1   2      206.36      189.49      4.86 o 
   9   1   2       33.81       31.07      1.75 o 
  10   1   2      195.77      182.91      5.57 o 
  11   1   2      122.82      127.39      3.84 o 
  12   1   2       49.99       56.81      2.79 o 
  13   1   2       18.46       18.95      2.08 o 
 -13   2   2       25.34       27.60      2.32 o 
 -12   2   2       27.81       32.52      2.27 o 
 -11   2   2       86.48       86.13      2.89 o 
 -10   2   2      195.68      199.87      5.57 o 
  -9   2   2      408.31      398.86      8.94 o 
  -8   2   2      465.40      448.26      8.69 o 
  -7   2   2      135.56      130.90      3.66 o 
  -6   2   2      921.57      920.83     10.70 o 
  -5   2   2     4327.32     4509.76     23.28 o 
  -4   2   2      707.39      729.33      8.07 o 
  -3   2   2      158.06      160.27      3.45 o 
  -2   2   2     3295.74     3561.83     16.13 o 
  -1   2   2     5821.95     6040.15     21.74 o 
   0   2   2      143.88      154.23      2.88 o 
   1   2   2      117.88      124.49      2.68 o 
   2   2   2      180.85      177.93      3.41 o 
   3   2   2        9.63       10.30      0.57 o 
   4   2   2       31.12       34.08      1.04 o 
   5   2   2        2.44        3.97      0.61 o 
   6   2   2       30.06       26.96      1.18 o 
   7   2   2        0.38        0.94      1.46 o 
   8   2   2      241.44      218.22      6.49 o 
   9   2   2       15.66       12.62      1.47 o 
  10   2   2       32.10       31.16      1.99 o 
  11   2   2       52.73       50.86      2.51 o 
  12   2   2       76.50       75.94      3.12 o 
  13   2   2        1.29       -3.02      3.02 o 
 -13   3   2       10.50       13.84      1.98 o 
 -12   3   2        0.56        1.70      2.31 o 
 -11   3   2       47.16       44.52      2.37 o 
 -10   3   2       39.94       34.53      1.94 o 
  -9   3   2       70.48       72.80      2.23 o 
  -8   3   2      101.81       91.81      2.99 o 
  -7   3   2        0.96        0.66      1.32 o 
  -6   3   2       52.35       65.18      1.99 o 
  -5   3   2      104.20      115.27      3.04 o 
  -4   3   2     1155.43     1349.59     11.90 o 
  -3   3   2      188.52      232.72      4.60 o 
  -2   3   2        6.18        9.03      0.61 o 
  -1   3   2      600.18      655.09      6.96 o 
   0   3   2      201.94      228.38      4.04 o 
   1   3   2      350.94      386.92      5.30 o 
   2   3   2      296.05      336.48      5.17 o 
   3   3   2      295.44      305.57      5.25 o 
   4   3   2      134.72      131.88      3.81 o 
   5   3   2        9.63       10.16      0.85 o 
   6   3   2      163.95      165.51      4.09 o 
   7   3   2       54.95       53.08      1.80 o 
   8   3   2      114.00      102.83      3.04 o 
   9   3   2       13.42       14.13      1.61 o 
  10   3   2       19.27       19.94      1.70 o 
  11   3   2       74.40       71.87      2.89 o 
  12   3   2       10.80       12.47      1.84 o 
  13   3   2        3.86        4.44      2.03 o 
 -13   4   2       43.07       46.68      2.79 o 
 -12   4   2        0.05       -0.94      2.41 o 
 -11   4   2        7.77        3.64      3.12 o 
 -10   4   2       37.15       36.51      2.18 o 
  -9   4   2       13.21        9.31      1.46 o 
  -8   4   2       42.33       44.81      1.85 o 
  -7   4   2        5.27        7.09      0.99 o 
  -6   4   2      239.82      301.88      6.79 o 
  -5   4   2        3.58        1.56      0.76 o 
  -4   4   2       58.55       67.26      2.13 o 
  -3   4   2       90.97      108.08      2.85 o 
  -2   4   2        1.74        1.13      0.99 o 
  -1   4   2      666.48      832.78      8.90 o 
   0   4   2       90.96      130.07      3.52 o 
   1   4   2      635.69      787.91      8.62 o 
   2   4   2      488.84      555.67      7.41 o 
   3   4   2      480.02      537.17      7.63 o 
   4   4   2       99.35       92.75      2.94 o 
   5   4   2       40.80       43.87      1.51 o 
   6   4   2        0.63       -1.51      1.51 o 
   7   4   2      358.71      341.82      7.96 o 
   8   4   2       14.56       14.98      1.56 o 
   9   4   2       80.64       79.63      2.79 o 
  10   4   2       44.26       38.93      2.32 o 
  11   4   2       44.58       45.83      2.51 o 
  12   4   2       32.97       32.48      2.55 o 
  13   4   2        4.80        7.75      1.94 o 
 -13   5   2        1.81        2.03      3.12 o 
 -12   5   2        0.14       -1.75      3.07 o 
 -11   5   2        5.94        5.10      3.07 o 
 -10   5   2       45.34       35.90      2.37 o 
  -9   5   2       34.47       31.45      1.99 o 
  -8   5   2       20.53       15.27      1.51 o 
  -7   5   2       17.58       21.74      1.37 o 
  -6   5   2       23.92       21.66      1.32 o 
  -5   5   2       40.64       43.40      1.56 o 
  -4   5   2       31.58       41.21      1.47 o 
  -3   5   2      196.95      208.89      5.35 o 
  -2   5   2      376.34      388.69      6.76 o 
  -1   5   2       17.23       17.40      0.99 o 
   0   5   2      991.12     1094.69     11.09 o 
   1   5   2        6.40        6.10      0.80 o 
   2   5   2       93.57      117.22      3.18 o 
   3   5   2      116.47      112.67      3.23 o 
   4   5   2       15.55       12.05      1.09 o 
   5   5   2        0.04       -1.75      1.75 o 
   6   5   2       18.67       16.50      1.42 o 
   7   5   2        0.44       -1.32      1.98 o 
   8   5   2       42.00       46.88      2.18 o 
   9   5   2        0.20        3.35      2.13 o 
  10   5   2        2.15        0.71      2.41 o 
  11   5   2        4.17        4.06      2.74 o 
  12   5   2       12.44        4.21      3.97 o 
 -12   6   2       18.24       20.41      2.27 o 
 -11   6   2        8.80       14.31      2.03 o 
 -10   6   2       19.70       17.72      2.13 o 
  -9   6   2      114.50      100.72      3.22 o 
  -8   6   2      228.74      250.58      6.43 o 
  -7   6   2      603.69      639.15     11.79 o 
  -6   6   2      445.41      443.39      9.38 o 
  -5   6   2       33.08       36.14      1.66 o 
  -4   6   2      386.72      378.96      8.17 o 
  -3   6   2      827.82      916.47     11.98 o 
  -2   6   2      276.35      305.10      6.66 o 
  -1   6   2      343.29      357.16      7.35 o 
   0   6   2       77.86       70.80      2.23 o 
   1   6   2        0.54       -1.23      1.46 o 
   2   6   2       91.83       90.19      2.75 o 
   3   6   2        5.95        8.69      1.04 o 
   4   6   2       52.53       60.45      1.85 o 
   5   6   2        1.63        2.36      0.99 o 
   6   6   2       30.65       29.03      1.75 o 
   7   6   2        4.59        2.98      1.37 o 
   8   6   2        0.71        0.80      2.22 o 
   9   6   2       60.58       60.72      2.56 o 
  10   6   2       90.97       95.40      3.36 o 
  11   6   2        3.40        4.63      3.31 o 
  12   6   2        1.02        1.79      3.35 o 
 -12   7   2       34.72       38.72      2.93 o 
 -11   7   2        0.46        0.57      2.88 o 
 -10   7   2        0.70       -0.94      2.60 o 
  -9   7   2       38.08       33.72      2.46 o 
  -8   7   2        7.51        8.03      1.75 o 
  -7   7   2       65.48       65.38      2.75 o 
  -6   7   2       12.99       16.59      1.65 o 
  -5   7   2       94.80       93.87      2.89 o 
  -4   7   2      123.30      124.95      3.85 o 
  -3   7   2      625.55      657.61     11.25 o 
  -2   7   2      361.59      400.76      8.49 o 
  -1   7   2       31.51       37.51      1.66 o 
   0   7   2      101.07       79.56      2.32 o 
   1   7   2      254.19      242.66      6.54 o 
   2   7   2      285.83      283.47      7.03 o 
   3   7   2      373.03      367.82      8.30 o 
   4   7   2       96.67      108.72      3.46 o 
   5   7   2       21.96       20.61      1.80 o 
   6   7   2       46.81       51.14      2.18 o 
   7   7   2       10.10       10.44      1.65 o 
   8   7   2       19.88       18.34      1.89 o 
   9   7   2       27.58       24.96      2.27 o 
  10   7   2       10.89       11.06      2.17 o 
  11   7   2       15.73       11.15      2.27 o 
 -11   8   2       31.01       31.34      2.98 o 
 -10   8   2       41.13       41.00      2.79 o 
  -9   8   2      133.78      139.77      4.46 o 
  -8   8   2       40.67       45.78      2.70 o 
  -7   8   2       31.56       33.29      2.32 o 
  -6   8   2      594.76      587.17     12.63 o 
  -5   8   2      286.97      297.94      7.30 o 
  -4   8   2      121.91      125.50      3.46 o 
  -3   8   2       37.55       38.36      1.99 o 
  -2   8   2       16.48       15.22      1.51 o 
  -1   8   2      615.70      605.74     11.61 o 
   0   8   2      332.79      306.69      8.23 o 
   1   8   2        1.87        3.07      2.03 o 
   2   8   2       33.82       34.95      1.94 o 
   3   8   2       40.41       33.35      2.03 o 
   4   8   2       10.12        9.69      1.56 o 
   5   8   2       41.18       33.77      2.18 o 
   6   8   2        7.01       10.16      1.56 o 
   7   8   2        0.95        3.02      2.41 o 
   8   8   2       38.60       36.74      2.46 o 
   9   8   2        7.00        7.13      1.89 o 
  10   8   2        5.01        3.78      1.98 o 
 -10   9   2       20.76       16.12      2.69 o 
  -9   9   2        3.64        2.03      3.64 o 
  -8   9   2        3.55        2.74      3.45 o 
  -7   9   2        0.20        2.08      2.79 o 
  -6   9   2        9.16        8.69      2.03 o 
  -5   9   2       10.02        8.98      1.94 o 
  -4   9   2       85.71       81.15      3.22 o 
  -3   9   2       18.05       20.27      1.89 o 
  -2   9   2        9.37       11.01      1.61 o 
  -1   9   2      214.95      191.76      6.23 o 
   0   9   2      213.61      207.98      5.00 o 
   1   9   2      116.18      119.23      3.65 o 
   2   9   2       86.78       91.24      3.03 o 
   3   9   2      406.80      402.63     10.39 o 
   4   9   2      305.89      294.65      7.73 o 
   5   9   2       16.01       15.64      2.03 o 
   6   9   2      105.33      109.61      3.79 o 
   7   9   2      153.31      154.08      4.79 o 
   8   9   2      112.79      108.71      4.12 o 
   9   9   2       86.72       86.55      3.84 o 
  -8  10   2       16.37       13.75      2.50 o 
  -7  10   2        6.88        8.74      2.27 o 
  -6  10   2       14.95       18.81      2.13 o 
  -5  10   2       16.05       11.58      2.08 o 
  -4  10   2       39.57       33.29      2.79 o 
  -3  10   2       97.79      101.20      3.32 o 
  -2  10   2       21.11       18.53      1.99 o 
  -1  10   2        0.31        2.36      2.79 o 
   0  10   2        7.90        7.61      1.80 o 
   1  10   2       12.74       10.44      1.80 o 
   2  10   2       87.35       81.04      2.94 o 
   3  10   2       84.33       80.18      3.08 o 
   4  10   2        5.62        7.13      1.70 o 
   5  10   2        1.02        2.83      3.16 o 
   6  10   2       10.52       10.21      2.17 o 
   7  10   2        2.54        2.60      3.35 o 
  -6  11   2        2.97        3.12      3.68 o 
  -5  11   2        7.94        8.65      2.22 o 
  -4  11   2        0.34        0.28      3.40 o 
  -3  11   2        1.46       -2.31      3.07 o 
  -2  11   2        1.81        4.30      1.79 o 
  -1  11   2        0.01        0.52      3.16 o 
   0  11   2       39.95       28.94      2.65 o 
   1  11   2       29.84       22.22      2.36 o 
   2  11   2        2.18        0.28      3.07 o 
   3  11   2        2.01       -1.04      3.45 o 
   4  11   2        1.81       -1.89      3.40 o 
   5  11   2       23.49       18.53      2.50 o 
 -13   1   3       30.49       39.33      2.41 o 
 -12   1   3       14.75       15.17      1.75 o 
 -11   1   3       11.14       12.57      1.56 o 
 -10   1   3       52.18       53.20      2.27 o 
  -9   1   3      485.45      470.78      9.74 o 
  -8   1   3       26.30       25.68      1.37 o 
  -7   1   3      685.81      639.78      9.64 o 
  -6   1   3      139.54      151.02      4.33 o 
  -5   1   3       24.16       30.89      1.09 o 
  -4   1   3      907.62      962.15      9.15 o 
  -3   1   3       22.88       23.10      0.76 o 
  -2   1   3     3414.17     3398.58     15.82 o 
  -1   1   3      580.36      541.93      5.62 o 
   0   1   3      272.55      257.18      3.89 o 
   1   1   3      891.11      871.61      7.49 o 
   2   1   3        1.13        2.17      0.43 o 
   3   1   3        0.20        1.18      0.43 o 
   4   1   3      366.45      371.19      6.14 o 
   5   1   3        8.93       11.53      0.85 o 
   6   1   3        3.71        3.02      0.71 o 
   7   1   3       45.15       45.15      1.61 o 
   8   1   3        0.53       -1.09      1.61 o 
   9   1   3       59.69       53.97      2.27 o 
  10   1   3       89.36       77.75      2.84 o 
  11   1   3       30.21       24.87      2.17 o 
  12   1   3        2.23        1.61      1.65 o 
  13   1   3        1.32        2.83      2.83 o 
 -13   2   3        0.32        0.28      2.55 o 
 -12   2   3       20.26       15.50      1.80 o 
 -11   2   3       36.22       31.54      1.99 o 
 -10   2   3       34.73       35.09      2.03 o 
  -9   2   3      193.07      186.07      5.09 o 
  -8   2   3      120.47      107.38      3.23 o 
  -7   2   3       31.05       31.36      1.32 o 
  -6   2   3      723.41      724.67      9.68 o 
  -5   2   3       49.79       46.72      1.47 o 
  -4   2   3      748.41      694.97      8.21 o 
  -3   2   3     1725.64     1783.55     12.20 o 
  -2   2   3      184.82      181.45      3.60 o 
  -1   2   3     1062.97     1158.72      9.06 o 
   0   2   3     1394.23     1455.74     10.35 o 
   1   2   3     7414.99     7716.13     28.03 o 
   2   2   3     1020.19      958.99      8.91 o 
   3   2   3       18.58       13.48      0.76 o 
   4   2   3     1075.15     1028.48     10.56 o 
   5   2   3      255.58      270.98      5.80 o 
   6   2   3      973.89      912.32     11.62 o 
   7   2   3      508.11      486.32      9.08 o 
   8   2   3       41.80       39.88      1.70 o 
   9   2   3       12.82       14.27      1.42 o 
  10   2   3        9.93        9.02      1.51 o 
  11   2   3        3.16        1.84      2.36 o 
  12   2   3       29.13       36.49      2.51 o 
  13   2   3        8.22        8.50      1.94 o 
 -13   3   3       92.41      111.17      3.84 o 
 -12   3   3       65.15       66.26      2.98 o 
 -11   3   3       49.64       46.32      2.46 o 
 -10   3   3        0.61        0.85      1.28 o 
  -9   3   3        2.96        4.35      0.99 o 
  -8   3   3      637.49      625.74     10.68 o 
  -7   3   3      252.75      257.34      6.41 o 
  -6   3   3        2.14        4.87      0.76 o 
  -5   3   3      760.00      740.61      9.57 o 
  -4   3   3      435.75      424.31      6.75 o 
  -3   3   3       26.39       24.56      0.90 o 
  -2   3   3      209.68      201.13      4.13 o 
  -1   3   3      763.11      839.98      8.50 o 
   0   3   3     1450.98     1636.33     11.88 o 
   1   3   3      157.39      153.29      3.68 o 
   2   3   3        0.53        0.14      0.47 o 
   3   3   3       42.74       48.21      1.42 o 
   4   3   3       55.27       50.51      1.52 o 
   5   3   3      160.82      130.25      3.52 o 
   6   3   3        6.26        5.01      0.94 o 
   7   3   3        2.13        2.98      1.04 o 
   8   3   3      561.10      539.15     10.62 o 
   9   3   3      561.91      546.85     11.47 o 
  10   3   3       56.16       64.50      2.56 o 
  11   3   3       24.33       24.39      2.13 o 
  12   3   3       33.26       33.28      2.60 o 
  13   3   3       79.90       91.46      3.74 o 
 -13   4   3        0.66       -2.69      2.69 o 
 -12   4   3        0.12       -2.55      2.55 o 
 -11   4   3       51.48       50.29      2.51 o 
 -10   4   3       40.55       39.83      2.27 o 
  -9   4   3        4.13        3.54      2.27 o 
  -8   4   3        5.12        6.80      1.18 o 
  -7   4   3       60.61       66.73      1.99 o 
  -6   4   3       71.92       66.55      2.13 o 
  -5   4   3        2.79        1.56      0.71 o 
  -4   4   3       88.88       97.60      2.94 o 
  -3   4   3      207.94      222.94      4.97 o 
  -2   4   3       27.73       24.46      0.95 o 
  -1   4   3      187.93      200.63      4.59 o 
   0   4   3     1784.01     2058.76     14.75 o 
   1   4   3      929.32     1038.11     10.39 o 
   2   4   3      242.49      237.66      5.22 o 
   3   4   3      976.52      980.96     10.94 o 
   4   4   3     1265.97     1271.45     12.96 o 
   5   4   3      909.31      908.45     11.57 o 
   6   4   3      203.48      209.43      6.05 o 
   7   4   3      212.24      204.94      5.38 o 
   8   4   3      517.71      512.68     10.69 o 
   9   4   3      168.99      165.48      4.80 o 
  10   4   3       25.04       25.24      2.08 o 
  11   4   3       33.53       35.93      2.41 o 
  12   4   3        8.13        9.78      2.08 o 
 -13   5   3        2.53        7.51      1.70 o 
 -12   5   3       89.04       91.64      3.60 o 
 -11   5   3      174.47      174.23      5.41 o 
 -10   5   3      250.47      276.21      7.15 o 
  -9   5   3      381.70      395.81      9.91 o 
  -8   5   3       72.21       70.24      2.51 o 
  -7   5   3      107.76      107.22      3.13 o 
  -6   5   3      198.80      190.03      4.77 o 
  -5   5   3       59.07       61.72      1.85 o 
  -4   5   3      688.98      804.15     10.94 o 
  -3   5   3      662.87      696.92      9.73 o 
  -2   5   3        1.32        2.03      1.32 o 
  -1   5   3       23.59       23.32      1.14 o 
   0   5   3        3.11        0.43      1.23 o 
   1   5   3      217.59      258.26      5.73 o 
   2   5   3       17.06       13.24      0.99 o 
   3   5   3       37.09       47.84      1.56 o 
   4   5   3        3.43        3.35      0.94 o 
   5   5   3      192.66      192.94      4.91 o 
   6   5   3      712.01      707.30     11.66 o 
   7   5   3      379.49      387.77      9.15 o 
   8   5   3       28.29       29.83      2.13 o 
   9   5   3       37.13       37.45      2.36 o 
  10   5   3       71.23       66.04      3.03 o 
  11   5   3       98.68      104.27      3.74 o 
  12   5   3       99.99      105.44      4.17 o 
 -12   6   3        0.75       -0.52      2.93 o 
 -11   6   3        0.14       -2.41      2.74 o 
 -10   6   3       98.60      105.05      3.46 o 
  -9   6   3        1.71        0.90      2.98 o 
  -8   6   3        8.26        6.57      1.61 o 
  -7   6   3      217.18      220.61      5.95 o 
  -6   6   3       15.53       17.34      1.42 o 
  -5   6   3       59.13       70.70      2.13 o 
  -4   6   3       86.88       95.97      2.70 o 
  -3   6   3      381.53      410.15      8.12 o 
  -2   6   3      708.72      700.55     10.55 o 
  -1   6   3      108.20      113.43      3.51 o 
   0   6   3      114.72      118.83      3.66 o 
   1   6   3       26.08       20.10      1.23 o 
   2   6   3      572.28      606.58      9.74 o 
   3   6   3      731.37      744.80     11.11 o 
   4   6   3      114.17      103.03      3.23 o 
   5   6   3      335.94      335.45      8.23 o 
   6   6   3        1.70        0.00      2.03 o 
   7   6   3        3.93        3.54      2.69 o 
   8   6   3      434.51      425.83     10.69 o 
   9   6   3       41.62       39.73      2.36 o 
  10   6   3       15.54       16.87      1.94 o 
  11   6   3       21.34       20.51      2.41 o 
 -12   7   3       11.59       13.13      2.27 o 
 -11   7   3        3.27       -2.08      3.02 o 
 -10   7   3       27.12       22.45      2.27 o 
  -9   7   3      119.97      120.06      3.75 o 
  -8   7   3       15.27       14.65      1.80 o 
  -7   7   3        4.59        6.61      1.65 o 
  -6   7   3        2.03        3.26      1.42 o 
  -5   7   3       57.87       58.18      2.37 o 
  -4   7   3      511.12      547.87     10.65 o 
  -3   7   3        0.08        1.75      2.08 o 
  -2   7   3       49.52       51.64      1.94 o 
  -1   7   3       50.87       53.63      1.89 o 
   0   7   3       32.77       30.98      1.56 o 
   1   7   3        3.95        1.70      1.94 o 
   2   7   3        1.72        0.57      0.94 o 
   3   7   3       64.06       71.27      2.37 o 
   4   7   3        0.67        0.52      2.03 o 
   5   7   3       12.61       14.46      1.51 o 
   6   7   3        3.12        0.00      2.60 o 
   7   7   3        6.13        5.91      1.61 o 
   8   7   3        6.62        7.28      1.61 o 
   9   7   3        8.54       11.91      1.89 o 
  10   7   3        2.60        0.57      3.35 o 
 -11   8   3        0.54        1.23      3.21 o 
 -10   8   3        1.34        0.00      2.88 o 
  -9   8   3        1.84        3.73      2.93 o 
  -8   8   3       17.80       21.22      2.03 o 
  -7   8   3       96.46       86.05      3.27 o 
  -6   8   3       21.67       20.99      2.13 o 
  -5   8   3        0.36       -2.88      2.88 o 
  -4   8   3      140.68      136.40      4.37 o 
  -3   8   3      129.24      139.25      4.18 o 
  -2   8   3       14.49       17.34      1.70 o 
  -1   8   3       36.68       41.15      2.18 o 
   0   8   3       94.37       87.93      2.84 o 
   1   8   3       40.64       38.03      2.08 o 
   2   8   3       17.85       25.66      1.75 o 
   3   8   3       23.14       24.86      1.80 o 
   4   8   3       31.87       32.91      1.99 o 
   5   8   3        7.70        8.65      1.56 o 
   6   8   3        3.15        0.24      2.69 o 
   7   8   3        1.33        1.65      2.83 o 
   8   8   3        1.09       -1.28      3.07 o 
   9   8   3        6.41       -4.11      4.11 o 
  -9   9   3       78.72       79.96      3.79 o 
  -8   9   3       13.46       16.35      2.27 o 
  -7   9   3       91.41       95.44      3.69 o 
  -6   9   3        0.46        0.76      1.65 o 
  -5   9   3        4.94        1.65      3.45 o 
  -4   9   3       69.89       67.94      2.89 o 
  -3   9   3       79.42       71.23      2.84 o 
  -2   9   3        6.47        4.44      2.79 o 
  -1   9   3        5.53       -0.19      2.41 o 
   0   9   3        7.54        3.73      2.88 o 
   1   9   3        0.05        0.61      2.31 o 
   2   9   3        1.01       -1.04      2.55 o 
   3   9   3        7.33        7.37      1.70 o 
   4   9   3        6.13        3.12      2.93 o 
   5   9   3        4.75        0.00      2.74 o 
   6   9   3       20.97       17.49      2.22 o 
   7   9   3       92.04       85.91      3.60 o 
   8   9   3       20.54       20.13      2.55 o 
  -8  10   3        1.56       -1.70      3.16 o 
  -7  10   3       15.54       14.08      2.41 o 
  -6  10   3        1.66        2.50      3.45 o 
  -5  10   3       21.09       27.84      2.41 o 
  -4  10   3        6.03        7.04      1.80 o 
  -3  10   3        6.03        4.35      3.21 o 
  -2  10   3       74.58       70.92      3.17 o 
  -1  10   3       26.25       29.97      2.51 o 
   0  10   3       35.85       38.63      2.51 o 
   1  10   3        5.06        1.65      2.98 o 
   2  10   3       27.63       28.93      2.41 o 
   3  10   3      122.96      124.36      3.65 o 
   4  10   3       45.74       42.85      2.84 o 
   5  10   3       29.01       33.80      2.60 o 
   6  10   3        0.10       -3.45      3.45 o 
  -6  11   3       27.81       25.29      2.88 o 
  -5  11   3        1.27        6.00      3.64 o 
  -4  11   3        6.74        3.68      3.40 o 
  -3  11   3        5.81        3.31      3.73 o 
  -2  11   3       22.23       19.47      2.60 o 
  -1  11   3       11.80        4.39      3.78 o 
   0  11   3        1.66       -3.07      3.07 o 
   1  11   3        3.25        2.36      2.93 o 
   2  11   3        0.94       -2.98      2.98 o 
   3  11   3       10.56        4.11      3.83 o 
   4  11   3        2.69        4.82      3.45 o 
 -13   0   4       34.49       36.08      2.46 o 
 -12   0   4      178.87      171.43      5.13 o 
 -11   0   4      134.53      139.44      3.99 o 
 -10   0   4      398.63      362.45      9.30 o 
  -9   0   4     1179.69     1078.60     14.86 o 
  -8   0   4        0.63        1.75      1.42 o 
  -7   0   4      122.56      127.90      3.75 o 
  -6   0   4     1072.49     1036.92     11.72 o 
  -5   0   4       27.71       38.61      1.23 o 
  -4   0   4      466.35      482.20      6.74 o 
  -3   0   4      444.73      435.34      5.97 o 
  -2   0   4      798.29      776.39      7.71 o 
  -1   0   4      636.69      624.98      6.78 o 
   0   0   4      160.62      169.60      3.50 o 
   1   0   4     2025.11     2000.97     13.04 o 
   2   0   4     1613.83     1543.32     11.89 o 
   3   0   4     2334.98     2243.36     15.73 o 
   4   0   4      108.73       80.95      2.23 o 
   5   0   4        6.40       11.72      0.90 o 
   6   0   4       18.20       19.19      1.18 o 
   7   0   4     1275.17     1074.14     14.24 o 
   8   0   4      619.64      585.32     10.93 o 
   9   0   4        0.76       -2.22      2.22 o 
  10   0   4      393.36      394.34     10.34 o 
  11   0   4      139.74      126.01      3.75 o 
  12   0   4       77.41       76.08      3.27 o 
  13   0   4      164.43      190.24      5.69 o 
 -13   1   4        3.36        1.79      1.56 o 
 -12   1   4       30.67       29.98      2.17 o 
 -11   1   4       14.17       15.83      1.75 o 
 -10   1   4      895.49      861.47     14.02 o 
  -9   1   4     1265.93     1180.17     15.55 o 
  -8   1   4        0.05       -1.09      1.65 o 
  -7   1   4      237.10      209.70      5.74 o 
  -6   1   4     1368.75     1329.26     13.30 o 
  -5   1   4      927.10      939.37     10.29 o 
  -4   1   4     2395.15     2390.71     15.69 o 
  -3   1   4     1057.04     1016.94      9.43 o 
  -2   1   4      287.50      260.33      4.50 o 
  -1   1   4      943.96      909.80      8.46 o 
   0   1   4      132.80      131.35      3.20 o 
   1   1   4      325.73      334.10      5.18 o 
   2   1   4      984.88      875.87      8.99 o 
   3   1   4     1068.11     1050.15     10.38 o 
   4   1   4        4.35        9.54      0.76 o 
   5   1   4      247.07      198.57      5.31 o 
   6   1   4       14.19       11.72      1.04 o 
   7   1   4      118.05      106.95      3.32 o 
   8   1   4      214.85      202.67      5.48 o 
   9   1   4      301.50      284.49      8.21 o 
  10   1   4       10.25       12.90      1.61 o 
  11   1   4        1.28        0.00      2.65 o 
  12   1   4        2.43        4.01      2.98 o 
 -13   2   4       58.43       65.30      2.93 o 
 -12   2   4       66.25       67.40      2.93 o 
 -11   2   4       65.65       63.72      2.56 o 
 -10   2   4       36.22       36.51      2.03 o 
  -9   2   4        2.41        3.07      2.08 o 
  -8   2   4       49.07       47.15      1.80 o 
  -7   2   4      192.84      200.54      5.67 o 
  -6   2   4       37.90       38.86      1.42 o 
  -5   2   4      302.59      326.53      6.25 o 
  -4   2   4       26.10       28.96      1.04 o 
  -3   2   4        0.92        1.56      0.52 o 
  -2   2   4      554.31      555.25      6.94 o 
  -1   2   4      197.48      180.37      3.98 o 
   0   2   4      391.15      329.37      5.35 o 
   1   2   4      461.83      439.84      6.30 o 
   2   2   4       42.08       43.86      1.42 o 
   3   2   4       56.01       44.31      1.37 o 
   4   2   4      275.57      264.97      5.75 o 
   5   2   4       84.37       74.61      2.13 o 
   6   2   4      195.34      175.41      4.48 o 
   7   2   4       11.46       10.44      1.18 o 
   8   2   4        2.76        2.13      1.18 o 
   9   2   4      138.23      123.79      3.80 o 
  10   2   4      127.03      128.54      3.89 o 
  11   2   4        7.05        3.92      2.98 o 
  12   2   4       12.66       14.51      1.94 o 
 -13   3   4       21.32       23.68      2.36 o 
 -12   3   4        3.28        3.64      2.79 o 
 -11   3   4        1.06       -0.43      2.22 o 
 -10   3   4      139.06      143.66      4.42 o 
  -9   3   4       29.06       27.05      1.80 o 
  -8   3   4      240.92      247.62      7.11 o 
  -7   3   4      135.55      137.74      4.09 o 
  -6   3   4      435.69      505.72      8.64 o 
  -5   3   4       90.68       77.90      2.18 o 
  -4   3   4      396.74      440.81      7.16 o 
  -3   3   4      707.76      757.74      8.98 o 
  -2   3   4     1382.76     1526.70     12.45 o 
  -1   3   4       35.01       34.61      1.09 o 
   0   3   4     1259.43     1381.55     11.76 o 
   1   3   4     1965.90     2190.09     15.30 o 
   2   3   4      269.05      276.58      5.57 o 
   3   3   4       76.89       70.77      1.94 o 
   4   3   4        7.29        6.38      0.76 o 
   5   3   4      166.87      163.24      4.19 o 
   6   3   4      952.33      919.21     12.78 o 
   7   3   4      246.59      255.01      7.25 o 
   8   3   4       10.80       10.25      1.61 o 
   9   3   4        2.66        1.23      2.27 o 
  10   3   4        0.85        1.84      1.98 o 
  11   3   4       14.79       19.33      1.98 o 
  12   3   4       31.75       33.90      2.79 o 
 -13   4   4        0.24       -1.84      3.07 o 
 -12   4   4       46.92       41.34      2.55 o 
 -11   4   4       18.59       21.79      2.03 o 
 -10   4   4      131.78      135.90      3.94 o 
  -9   4   4      369.53      374.47      9.39 o 
  -8   4   4       77.60       77.89      2.37 o 
  -7   4   4      154.54      158.91      4.56 o 
  -6   4   4       50.24       58.33      1.80 o 
  -5   4   4        0.13        0.90      1.61 o 
  -4   4   4      315.85      372.76      7.16 o 
  -3   4   4       33.47       34.35      1.23 o 
  -2   4   4      198.41      225.91      5.26 o 
  -1   4   4      322.50      359.90      6.50 o 
   0   4   4      176.45      197.81      4.87 o 
   1   4   4      574.97      680.00      9.07 o 
   2   4   4      326.88      365.41      6.78 o 
   3   4   4       54.57       47.36      1.52 o 
   4   4   4        0.74        1.98      1.32 o 
   5   4   4      257.94      251.71      6.59 o 
   6   4   4      629.23      639.14     11.00 o 
   7   4   4       14.93       14.51      1.65 o 
   8   4   4      226.71      229.18      6.24 o 
   9   4   4       19.49       18.76      1.84 o 
  10   4   4       10.29       13.61      1.75 o 
  11   4   4        0.03        3.07      1.61 o 
  12   4   4        6.56        8.79      2.13 o 
 -13   5   4        5.40        6.09      1.94 o 
 -12   5   4        2.25        2.41      2.69 o 
 -11   5   4        0.19       -1.37      2.50 o 
 -10   5   4      156.35      146.48      4.27 o 
  -9   5   4       64.20       64.71      2.65 o 
  -8   5   4        0.66        1.51      2.08 o 
  -7   5   4       95.58      101.66      3.08 o 
  -6   5   4        0.05        1.28      1.65 o 
  -5   5   4       57.61       56.16      1.85 o 
  -4   5   4      789.05      804.89     10.83 o 
  -3   5   4        1.15        0.24      1.70 o 
  -2   5   4        1.16        0.61      1.51 o 
  -1   5   4       13.45       11.49      0.95 o 
   0   5   4        0.08        1.84      1.23 o 
   1   5   4       11.35       11.06      0.90 o 
   2   5   4       12.83       13.71      1.04 o 
   3   5   4       10.32       10.40      1.04 o 
   4   5   4       10.38        8.93      1.13 o 
   5   5   4       10.08        9.07      1.23 o 
   6   5   4       55.02       53.44      2.22 o 
   7   5   4        0.06       -0.94      2.27 o 
   8   5   4      104.77      102.48      3.32 o 
   9   5   4        0.04       -0.66      2.31 o 
  10   5   4        1.28       -3.07      3.07 o 
  11   5   4        2.52        1.75      1.79 o 
 -12   6   4       20.44       23.96      2.46 o 
 -11   6   4      114.15      106.46      3.70 o 
 -10   6   4       35.69       40.38      2.55 o 
  -9   6   4        5.13        5.01      1.70 o 
  -8   6   4       25.89       22.31      2.08 o 
  -7   6   4       12.04       11.01      1.51 o 
  -6   6   4       57.64       59.22      2.32 o 
  -5   6   4        1.74       -0.14      1.75 o 
  -4   6   4      497.67      508.81      9.65 o 
  -3   6   4      295.98      317.10      7.42 o 
  -2   6   4       26.76       29.79      1.47 o 
  -1   6   4      117.59      108.32      3.23 o 
   0   6   4      117.91      114.87      3.18 o 
   1   6   4       85.45       81.17      2.47 o 
   2   6   4       60.65       59.10      1.89 o 
   3   6   4       15.04       13.71      1.23 o 
   4   6   4        5.20        3.64      2.31 o 
   5   6   4        4.73        3.87      1.32 o 
   6   6   4       25.75       22.12      1.94 o 
   7   6   4       14.66       12.85      1.80 o 
   8   6   4        0.34       -1.56      2.60 o 
   9   6   4        4.22        1.23      3.07 o 
  10   6   4        4.19        3.68      1.70 o 
  11   6   4       34.54       40.14      2.79 o 
 -12   7   4       25.42       31.24      2.69 o 
 -11   7   4       23.17       24.86      2.36 o 
 -10   7   4       18.21       17.72      2.27 o 
  -9   7   4        0.69        2.69      2.88 o 
  -8   7   4      412.06      435.79     11.30 o 
  -7   7   4      288.80      307.18      9.21 o 
  -6   7   4      188.39      200.22      5.90 o 
  -5   7   4      312.46      320.80      8.65 o 
  -4   7   4        0.10        1.42      2.27 o 
  -3   7   4       52.28       56.13      2.04 o 
  -2   7   4      826.11      839.06     12.50 o 
  -1   7   4      246.23      245.81      5.96 o 
   0   7   4       60.24       58.90      2.08 o 
   1   7   4      370.74      382.23      8.77 o 
   2   7   4      131.63      153.40      4.65 o 
   3   7   4        3.77        5.01      1.23 o 
   4   7   4       20.40       21.93      1.70 o 
   5   7   4       31.73       29.46      1.94 o 
   6   7   4      236.19      231.49      6.48 o 
   7   7   4      203.63      229.55      6.56 o 
   8   7   4        3.57        6.00      1.70 o 
   9   7   4        7.57       11.29      1.80 o 
  10   7   4        9.27        5.48      3.54 o 
 -11   8   4       52.30       51.56      3.31 o 
 -10   8   4       51.78       52.08      3.12 o 
  -9   8   4        1.12       -0.76      3.21 o 
  -8   8   4      132.23      133.42      3.98 o 
  -7   8   4       84.73       91.51      3.36 o 
  -6   8   4        1.35        0.66      2.93 o 
  -5   8   4        4.62        5.15      1.56 o 
  -4   8   4       29.25       32.06      2.08 o 
  -3   8   4        4.52        1.94      2.65 o 
  -2   8   4       34.70       30.60      1.99 o 
  -1   8   4       42.06       39.12      2.27 o 
   0   8   4      127.80      139.14      4.27 o 
   1   8   4      104.19      102.32      3.03 o 
   2   8   4        1.91        2.31      2.41 o 
   3   8   4       30.07       37.78      2.17 o 
   4   8   4       45.82       49.91      2.32 o 
   5   8   4       75.88       89.78      3.13 o 
   6   8   4      239.74      254.92      7.42 o 
   7   8   4        2.30        2.74      2.93 o 
   8   8   4        5.56       11.29      1.89 o 
   9   8   4      122.53      129.78      4.27 o 
  -9   9   4       19.67       24.57      2.60 o 
  -8   9   4       86.37       88.79      3.79 o 
  -7   9   4       33.35       34.09      2.65 o 
  -6   9   4       80.36       75.91      3.41 o 
  -5   9   4      123.10      130.17      3.70 o 
  -4   9   4       53.69       55.12      2.74 o 
  -3   9   4      115.96      104.46      3.41 o 
  -2   9   4      111.28      102.03      3.41 o 
  -1   9   4       63.52       62.20      2.79 o 
   0   9   4       63.86       58.27      2.79 o 
   1   9   4      182.70      186.68      5.99 o 
   2   9   4       40.28       37.93      2.46 o 
   3   9   4        0.69       -2.60      2.60 o 
   4   9   4       84.00       74.73      3.13 o 
   5   9   4       31.31       32.48      2.36 o 
   6   9   4       11.55       10.49      1.98 o 
   7   9   4       27.12       23.97      2.65 o 
  -8  10   4       12.51        3.73      4.68 o 
  -7  10   4        9.59        5.34      3.64 o 
  -6  10   4       12.42       11.91      2.17 o 
  -5  10   4       16.69       15.69      2.27 o 
  -4  10   4        8.61        3.83      3.26 o 
  -3  10   4       26.28       20.94      2.22 o 
  -2  10   4       22.84       15.60      2.27 o 
  -1  10   4        4.18        6.19      1.84 o 
   0  10   4        2.07       -0.14      1.61 o 
   1  10   4        5.24        1.94      3.45 o 
   2  10   4       75.51       78.02      3.31 o 
   3  10   4       49.38       45.84      3.03 o 
   4  10   4        0.62       -2.31      3.21 o 
   5  10   4        7.92       10.63      2.13 o 
   6  10   4       12.28       14.03      2.36 o 
  -5  11   4       25.79       15.08      2.55 o 
  -4  11   4       38.34       28.32      2.74 o 
  -3  11   4        7.13        7.18      2.17 o 
  -2  11   4       56.75       51.10      3.36 o 
  -1  11   4       94.94       87.01      3.60 o 
   0  11   4        0.61        2.22      2.98 o 
   1  11   4        3.53       -1.61      3.59 o 
   2  11   4      104.91       98.40      3.88 o 
   3  11   4       80.96       59.93      3.69 o 
 -13   1   5        2.70        5.20      1.61 o 
 -12   1   5       10.04        9.17      1.70 o 
 -11   1   5        0.73       -2.13      2.13 o 
 -10   1   5      670.03      643.65     12.49 o 
  -9   1   5      179.39      166.18      4.90 o 
  -8   1   5      206.76      185.84      4.91 o 
  -7   1   5       39.06       39.89      1.61 o 
  -6   1   5        3.20        6.99      0.85 o 
  -5   1   5      215.25      251.31      5.64 o 
  -4   1   5      143.23      168.55      4.34 o 
  -3   1   5      467.37      497.23      7.11 o 
  -2   1   5      162.81      160.73      4.01 o 
  -1   1   5      295.58      272.05      5.16 o 
   0   1   5     1756.22     1816.48     13.59 o 
   1   1   5      602.88      661.96      8.24 o 
   2   1   5        0.02        0.76      0.57 o 
   3   1   5      432.76      376.19      6.77 o 
   4   1   5      335.24      322.56      6.73 o 
   5   1   5       65.39       60.74      1.80 o 
   6   1   5      562.07      529.25      9.87 o 
   7   1   5      318.16      297.03      8.08 o 
   8   1   5        2.62        3.35      2.22 o 
   9   1   5        6.84        1.65      2.74 o 
  10   1   5        0.13        1.42      2.50 o 
  11   1   5       17.74       22.31      2.22 o 
  12   1   5       20.59       23.20      2.60 o 
 -13   2   5       23.99       26.61      2.36 o 
 -12   2   5        1.91        0.47      2.65 o 
 -11   2   5      105.02      101.96      3.13 o 
 -10   2   5       25.35       21.42      1.84 o 
  -9   2   5      169.64      168.33      4.99 o 
  -8   2   5      360.73      331.90      8.11 o 
  -7   2   5      196.39      193.71      5.82 o 
  -6   2   5      160.97      167.09      4.14 o 
  -5   2   5      196.03      197.92      5.11 o 
  -4   2   5      124.60      157.06      4.33 o 
  -3   2   5      178.06      168.97      4.30 o 
  -2   2   5     1225.08     1247.31     11.45 o 
  -1   2   5     1443.30     1467.91     12.42 o 
   0   2   5        0.04        3.50      0.71 o 
   1   2   5        0.02       -0.57      1.04 o 
   2   2   5      904.08      950.56     10.43 o 
   3   2   5        5.66        5.10      0.76 o 
   4   2   5      116.92       92.73      2.71 o 
   5   2   5       13.93       13.19      1.09 o 
   6   2   5      137.07      139.71      3.85 o 
   7   2   5      444.08      427.50      9.47 o 
   8   2   5        8.48        5.24      1.42 o 
   9   2   5      135.02      125.50      3.84 o 
  10   2   5       20.43       19.71      1.94 o 
  11   2   5       17.32       22.30      2.13 o 
  12   2   5        0.45        3.16      2.74 o 
 -13   3   5        6.72        4.06      3.21 o 
 -12   3   5       16.32       20.60      2.13 o 
 -11   3   5        8.37       11.24      1.65 o 
 -10   3   5      229.06      223.54      6.33 o 
  -9   3   5       22.67       21.41      1.70 o 
  -8   3   5        3.89        4.02      1.09 o 
  -7   3   5      117.46      124.06      3.89 o 
  -6   3   5        9.12        6.14      1.04 o 
  -5   3   5        0.01        1.37      0.76 o 
  -4   3   5       78.04       92.97      2.61 o 
  -3   3   5      181.16      179.29      4.77 o 
  -2   3   5       85.00       89.57      2.75 o 
  -1   3   5      142.25      148.23      4.24 o 
   0   3   5     1186.21     1278.93     12.21 o 
   1   3   5     2252.94     2327.98     17.21 o 
   2   3   5      323.21      296.47      6.29 o 
   3   3   5       89.43       74.35      2.23 o 
   4   3   5      462.35      474.09      8.54 o 
   5   3   5      648.18      625.69     10.54 o 
   6   3   5     1137.19     1136.91     14.72 o 
   7   3   5      286.99      281.46      8.02 o 
   8   3   5        0.22       -0.38      2.17 o 
   9   3   5       41.38       46.49      2.32 o 
  10   3   5       46.55       47.96      2.60 o 
  11   3   5       52.41       59.94      2.98 o 
 -13   4   5       26.31       22.92      2.41 o 
 -12   4   5       29.12       29.64      2.32 o 
 -11   4   5       29.19       36.54      2.32 o 
 -10   4   5      127.77      131.51      3.99 o 
  -9   4   5      344.94      353.06      9.09 o 
  -8   4   5      429.26      399.83      9.56 o 
  -7   4   5      244.09      238.72      6.78 o 
  -6   4   5      344.23      346.92      7.91 o 
  -5   4   5      999.99     1019.19     12.41 o 
  -4   4   5     1301.82     1326.66     13.76 o 
  -3   4   5     1077.69     1117.33     12.21 o 
  -2   4   5      923.80      923.50     11.24 o 
  -1   4   5      771.44      769.69     10.27 o 
   0   4   5      624.12      604.03      9.12 o 
   1   4   5      333.43      304.86      6.63 o 
   2   4   5       80.14       75.82      2.23 o 
   3   4   5      153.92      144.33      4.00 o 
   4   4   5       34.78       33.63      1.56 o 
   5   4   5        5.75        2.55      2.13 o 
   6   4   5        4.37        2.08      2.65 o 
   7   4   5       56.38       55.37      2.46 o 
   8   4   5       73.67       71.50      2.79 o 
   9   4   5       32.90       35.32      2.32 o 
  10   4   5       24.27       28.64      2.32 o 
  11   4   5       12.74       14.13      2.03 o 
 -13   5   5       44.08       46.39      3.07 o 
 -12   5   5        5.99        7.98      1.94 o 
 -11   5   5        7.03        7.98      1.75 o 
 -10   5   5       52.73       56.92      2.79 o 
  -9   5   5       74.65       82.78      2.89 o 
  -8   5   5       80.95       84.66      2.80 o 
  -7   5   5       25.29       28.70      1.84 o 
  -6   5   5      117.25      123.78      4.08 o 
  -5   5   5        2.17        2.17      1.89 o 
  -4   5   5      301.18      317.66      7.37 o 
  -3   5   5        0.30        1.65      1.61 o 
  -2   5   5        5.88        6.09      0.94 o 
  -1   5   5      206.31      227.48      5.96 o 
   0   5   5        4.93        1.65      1.70 o 
   1   5   5        6.13       10.87      0.99 o 
   2   5   5      208.87      201.05      5.96 o 
   3   5   5      743.15      759.45     11.65 o 
   4   5   5      824.40      801.14     12.50 o 
   5   5   5       26.43       26.81      1.80 o 
   6   5   5      128.90      134.63      4.08 o 
   7   5   5      110.13      107.34      3.27 o 
   8   5   5      535.86      537.17     12.30 o 
   9   5   5      126.95      131.59      3.84 o 
  10   5   5       16.85       19.75      2.17 o 
  11   5   5        5.16        2.08      3.40 o 
 -12   6   5       75.72       69.35      3.31 o 
 -11   6   5        1.26        0.80      3.02 o 
 -10   6   5       46.09       49.86      2.74 o 
  -9   6   5      418.43      401.87     11.02 o 
  -8   6   5       38.46       36.28      2.22 o 
  -7   6   5        4.47        3.59      2.17 o 
  -6   6   5       70.10       65.92      2.51 o 
  -5   6   5      438.66      443.87      9.56 o 
  -4   6   5      757.15      773.40     12.27 o 
  -3   6   5       57.09       57.57      1.89 o 
  -2   6   5       16.33       17.11      1.23 o 
  -1   6   5      207.97      217.70      6.39 o 
   0   6   5      574.11      615.26     10.60 o 
   1   6   5       81.27       69.81      2.27 o 
   2   6   5        0.12       -1.79      1.79 o 
   3   6   5      296.51      316.40      7.79 o 
   4   6   5        0.04        0.00      2.13 o 
   5   6   5        6.02        5.29      1.46 o 
   6   6   5      201.84      193.25      5.95 o 
   7   6   5       77.58       82.39      3.17 o 
   8   6   5        6.32        6.85      1.75 o 
   9   6   5       23.98       20.42      2.22 o 
  10   6   5        5.51        4.30      3.40 o 
 -11   7   5       22.50       26.47      2.50 o 
 -10   7   5       32.18       33.85      2.65 o 
  -9   7   5        0.03        0.00      2.69 o 
  -8   7   5        6.96        8.88      1.70 o 
  -7   7   5        1.54        3.73      1.61 o 
  -6   7   5       31.59       27.80      2.13 o 
  -5   7   5       50.72       49.73      2.32 o 
  -4   7   5      196.98      208.71      5.76 o 
  -3   7   5        4.20        3.12      1.32 o 
  -2   7   5        4.65        5.39      1.32 o 
  -1   7   5       24.36       28.08      1.80 o 
   0   7   5       60.03       61.83      2.37 o 
   1   7   5       24.84       23.26      1.61 o 
   2   7   5       67.50       65.20      2.37 o 
   3   7   5       32.82       31.40      1.94 o 
   4   7   5       23.53       22.31      1.75 o 
   5   7   5       91.08       90.92      3.13 o 
   6   7   5        3.45        2.50      3.02 o 
   7   7   5       18.88       15.36      2.17 o 
   8   7   5       64.53       66.30      3.08 o 
   9   7   5        5.55        4.82      3.50 o 
 -10   8   5        9.54       16.58      2.22 o 
  -9   8   5        2.42        1.65      3.21 o 
  -8   8   5        5.28        4.68      3.64 o 
  -7   8   5        4.94        7.56      1.84 o 
  -6   8   5        7.10        5.67      1.65 o 
  -5   8   5        7.72       11.53      1.56 o 
  -4   8   5       34.62       37.31      2.18 o 
  -3   8   5        2.00        2.65      2.50 o 
  -2   8   5        0.58       -0.94      2.08 o 
  -1   8   5        5.23        6.33      1.46 o 
   0   8   5        3.95        3.83      1.42 o 
   1   8   5        5.90        7.79      1.42 o 
   2   8   5       40.81       42.38      2.22 o 
   3   8   5       20.44       17.77      1.84 o 
   4   8   5        3.92        2.36      1.51 o 
   5   8   5        0.26        2.55      2.22 o 
   6   8   5       26.97       28.50      2.36 o 
   7   8   5      133.64      128.46      4.17 o 
   8   8   5       48.71       43.04      2.93 o 
  -9   9   5        9.08        5.72      3.97 o 
  -8   9   5       79.58       76.27      3.60 o 
  -7   9   5       33.68       30.21      2.74 o 
  -6   9   5        1.98        1.04      2.74 o 
  -5   9   5       13.91       10.77      2.08 o 
  -4   9   5       26.80       24.63      2.17 o 
  -3   9   5        4.55        5.62      1.51 o 
  -2   9   5        1.15       -1.09      2.93 o 
  -1   9   5       25.80       24.01      2.17 o 
   0   9   5        2.28        0.47      2.46 o 
   1   9   5        0.75       -0.66      2.79 o 
   2   9   5       92.99       86.88      3.41 o 
   3   9   5       45.38       45.41      2.65 o 
   4   9   5       19.58       22.40      2.13 o 
   5   9   5       18.56       20.23      2.27 o 
   6   9   5       10.97        0.28      3.73 o 
   7   9   5       10.67        5.72      2.22 o 
  -7  10   5        8.16        8.93      2.22 o 
  -6  10   5        7.00        7.94      1.98 o 
  -5  10   5        0.06        2.74      2.98 o 
  -4  10   5       90.03       84.25      3.69 o 
  -3  10   5       76.00       63.06      3.41 o 
  -2  10   5        0.22        1.04      3.21 o 
  -1  10   5        0.90       -3.07      3.07 o 
   0  10   5       50.69       37.94      2.84 o 
   1  10   5       55.22       47.45      2.98 o 
   2  10   5        0.14        0.80      2.93 o 
   3  10   5        1.01       -0.80      2.98 o 
   4  10   5        4.48        4.16      3.35 o 
   5  10   5        0.03        0.57      2.93 o 
  -4  11   5        3.17       -1.70      3.92 o 
  -3  11   5       22.30       24.10      2.74 o 
  -2  11   5       28.88       28.55      2.88 o 
  -1  11   5       19.95       21.12      2.65 o 
   0  11   5       34.33       36.69      2.93 o 
   1  11   5       21.17       17.96      2.50 o 
   2  11   5       71.40       64.84      3.55 o 
 -13   0   6       27.79       30.16      2.51 o 
 -12   0   6        0.94       -1.13      2.22 o 
 -11   0   6       59.45       59.92      2.70 o 
 -10   0   6      820.71      719.38     13.47 o 
  -9   0   6      146.74      143.23      4.09 o 
  -8   0   6        5.30        6.94      1.13 o 
  -7   0   6      408.06      422.95      8.61 o 
  -6   0   6      301.55      257.90      6.47 o 
  -5   0   6      619.16      589.17      9.21 o 
  -4   0   6     1585.56     1569.73     14.41 o 
  -3   0   6      372.51      336.93      6.37 o 
  -2   0   6      234.39      186.37      4.74 o 
  -1   0   6      154.76      127.86      3.24 o 
   0   0   6      849.54      859.90     10.31 o 
   1   0   6      255.07      207.09      5.17 o 
   2   0   6       54.30       36.28      1.33 o 
   3   0   6      476.81      449.01      8.12 o 
   4   0   6      348.37      321.53      7.20 o 
   5   0   6      821.97      727.19     11.54 o 
   6   0   6        6.57        9.87      1.37 o 
   7   0   6       41.76       36.28      1.94 o 
   8   0   6      635.80      590.00     12.31 o 
   9   0   6      131.95      129.03      4.08 o 
  10   0   6       22.26       27.18      2.17 o 
  11   0   6       36.95       39.29      2.74 o 
 -13   1   6       30.08       32.90      2.46 o 
 -12   1   6      116.46      118.71      3.75 o 
 -11   1   6      204.68      189.87      5.28 o 
 -10   1   6        0.93       -2.36      2.36 o 
  -9   1   6       94.56       89.36      2.84 o 
  -8   1   6      374.32      349.57      8.35 o 
  -7   1   6      309.76      281.64      7.33 o 
  -6   1   6      261.16      226.61      6.17 o 
  -5   1   6        8.53        6.28      0.85 o 
  -4   1   6      121.09      108.79      3.09 o 
  -3   1   6      267.69      281.80      5.90 o 
  -2   1   6       91.38       85.67      2.37 o 
  -1   1   6      111.55      104.65      2.95 o 
   0   1   6      836.97      877.78     10.44 o 
   1   1   6      789.10      785.95     10.10 o 
   2   1   6       49.55       54.41      1.70 o 
   3   1   6        0.30        0.90      1.28 o 
   4   1   6       80.50       87.80      2.51 o 
   5   1   6       27.77       28.66      1.47 o 
   6   1   6       75.66       77.50      2.51 o 
   7   1   6        0.43        2.98      2.03 o 
   8   1   6      105.05       95.57      3.13 o 
   9   1   6       77.02       68.38      2.89 o 
  10   1   6       50.89       54.87      2.70 o 
  11   1   6       14.44       15.78      2.03 o 
 -13   2   6       12.62       10.44      1.98 o 
 -12   2   6        3.58        3.21      2.83 o 
 -11   2   6       25.91       30.59      2.17 o 
 -10   2   6        4.02        3.59      1.51 o 
  -9   2   6       21.81       25.53      1.70 o 
  -8   2   6        6.30        6.28      1.18 o 
  -7   2   6       38.04       41.54      1.70 o 
  -6   2   6       54.98       50.29      1.66 o 
  -5   2   6       23.03       20.66      1.18 o 
  -4   2   6       33.69       34.16      1.28 o 
  -3   2   6      124.87      109.05      3.28 o 
  -2   2   6      364.54      349.87      6.65 o 
  -1   2   6       80.00       75.82      2.09 o 
   0   2   6       23.54       18.73      1.09 o 
   1   2   6      632.75      609.13      9.03 o 
   2   2   6     1173.78     1099.54     12.75 o 
   3   2   6       21.31       16.12      1.09 o 
   4   2   6       46.58       41.27      1.61 o 
   5   2   6      328.31      314.48      7.61 o 
   6   2   6      292.80      271.92      7.60 o 
   7   2   6      227.77      221.84      6.14 o 
   8   2   6      101.10       98.06      3.18 o 
   9   2   6       41.01       44.93      2.41 o 
  10   2   6       43.90       52.31      2.84 o 
  11   2   6       25.13       25.15      2.46 o 
 -13   3   6        6.80        8.79      1.80 o 
 -12   3   6        7.47        1.80      3.35 o 
 -11   3   6      125.40      119.71      3.75 o 
 -10   3   6      220.02      214.99      6.33 o 
  -9   3   6        0.78        2.74      2.17 o 
  -8   3   6       24.77       24.35      1.84 o 
  -7   3   6       61.01       59.19      2.04 o 
  -6   3   6        8.38        8.84      1.09 o 
  -5   3   6      122.67      131.59      3.90 o 
  -4   3   6       57.00       60.82      1.75 o 
  -3   3   6        2.82        0.76      1.46 o 
  -2   3   6       79.98       80.87      2.51 o 
  -1   3   6      114.17      101.07      2.76 o 
   0   3   6      266.38      280.84      6.27 o 
   1   3   6        0.23       -0.94      1.51 o 
   2   3   6        5.24        2.22      1.56 o 
   3   3   6        6.82        8.65      0.99 o 
   4   3   6       97.48       93.06      2.75 o 
   5   3   6      168.86      170.05      4.95 o 
   6   3   6      323.04      318.23      8.56 o 
   7   3   6        2.93        2.98      2.13 o 
   8   3   6       25.62       24.86      1.99 o 
   9   3   6        1.76       -2.93      2.93 o 
  10   3   6        0.74        0.80      2.98 o 
  11   3   6       22.76       25.43      2.55 o 
 -13   4   6        0.13       -2.17      2.79 o 
 -12   4   6       15.10       15.17      1.89 o 
 -11   4   6       14.20        4.63      3.50 o 
 -10   4   6       63.58       56.37      2.65 o 
  -9   4   6      253.11      243.88      6.58 o 
  -8   4   6        1.89       -0.19      2.03 o 
  -7   4   6       57.02       58.32      2.22 o 
  -6   4   6       32.70       38.59      1.70 o 
  -5   4   6      159.25      170.71      4.61 o 
  -4   4   6      182.89      196.86      5.72 o 
  -3   4   6        4.41        3.68      0.90 o 
  -2   4   6       14.81       17.72      1.18 o 
  -1   4   6      240.54      238.38      6.16 o 
   0   4   6        0.22        0.14      1.46 o 
   1   4   6       68.04       72.40      2.27 o 
   2   4   6        0.32       -1.79      1.79 o 
   3   4   6      116.52      127.12      3.51 o 
   4   4   6      316.31      325.60      8.08 o 
   5   4   6        9.26        4.39      2.65 o 
   6   4   6        9.23       10.77      1.51 o 
   7   4   6      141.10      136.26      3.94 o 
   8   4   6        8.77        6.47      1.61 o 
   9   4   6        0.08        0.99      2.17 o 
  10   4   6        8.83       11.43      1.65 o 
 -13   5   6       15.80       17.63      2.36 o 
 -12   5   6       45.70       44.08      2.89 o 
 -11   5   6        8.63       11.48      1.84 o 
 -10   5   6        7.21        4.82      1.75 o 
  -9   5   6       14.06       19.37      1.80 o 
  -8   5   6        3.13        3.83      1.37 o 
  -7   5   6        1.66       -1.61      2.22 o 
  -6   5   6       73.74       72.62      2.51 o 
  -5   5   6      102.38      107.29      3.13 o 
  -4   5   6       82.06       84.46      2.46 o 
  -3   5   6        0.74        1.70      1.61 o 
  -2   5   6       13.53       16.54      1.18 o 
  -1   5   6        0.08        0.28      1.75 o 
   0   5   6        0.00        1.51      1.70 o 
   1   5   6        2.39        1.23      2.08 o 
   2   5   6        4.73        3.68      2.22 o 
   3   5   6        6.17        5.24      1.23 o 
   4   5   6        8.48        7.75      1.42 o 
   5   5   6       12.35       13.09      1.56 o 
   6   5   6       32.34       33.05      2.13 o 
   7   5   6       22.62       24.91      1.89 o 
   8   5   6        3.98        3.64      1.70 o 
   9   5   6        1.12        3.45      2.83 o 
  10   5   6       31.59       30.78      2.60 o 
 -12   6   6       11.07        9.26      2.13 o 
 -11   6   6        8.27        6.57      1.94 o 
 -10   6   6        4.92        5.39      1.70 o 
  -9   6   6        0.67       -2.64      2.74 o 
  -8   6   6        0.66        2.22      2.55 o 
  -7   6   6       34.21       39.25      2.27 o 
  -6   6   6      118.00      119.59      3.56 o 
  -5   6   6        3.06        4.30      1.37 o 
  -4   6   6        5.58        5.01      1.37 o 
  -3   6   6        6.13        6.19      1.32 o 
  -2   6   6        2.58        8.03      1.09 o 
  -1   6   6       22.81       25.91      1.56 o 
   0   6   6      139.42      153.23      4.75 o 
   1   6   6       67.01       86.09      2.84 o 
   2   6   6        9.34       14.17      1.42 o 
   3   6   6       59.02       70.86      2.56 o 
   4   6   6      106.19      107.72      3.27 o 
   5   6   6       62.45       73.08      2.70 o 
   6   6   6      131.34      140.42      4.22 o 
   7   6   6      109.81      109.25      3.65 o 
   8   6   6       45.66       52.59      2.89 o 
   9   6   6       55.78       60.98      3.26 o 
 -11   7   6       65.40       63.22      3.50 o 
 -10   7   6      166.47      166.80      5.17 o 
  -9   7   6       32.01       38.63      2.60 o 
  -8   7   6        8.47       12.28      1.94 o 
  -7   7   6       21.30       18.58      1.99 o 
  -6   7   6        0.84       -0.19      2.08 o 
  -5   7   6       50.82       55.60      2.51 o 
  -4   7   6       87.06       81.69      2.80 o 
  -3   7   6        0.90       -2.41      2.41 o 
  -2   7   6        0.09       -1.61      2.08 o 
  -1   7   6        0.21       -1.98      1.98 o 
   0   7   6       14.91       13.99      1.56 o 
   1   7   6        9.08       11.95      1.51 o 
   2   7   6       21.70       15.46      1.65 o 
   3   7   6       22.84       22.69      1.99 o 
   4   7   6        0.05       -0.61      2.31 o 
   5   7   6       36.84       33.91      2.36 o 
   6   7   6       75.41       70.21      3.17 o 
   7   7   6        9.42        5.95      3.92 o 
   8   7   6        0.23        4.20      2.88 o 
 -10   8   6        3.52        4.20      3.78 o 
  -9   8   6        8.34       11.05      2.22 o 
  -8   8   6       74.52       74.70      3.31 o 
  -7   8   6       27.08       33.18      2.46 o 
  -6   8   6       98.15      102.16      3.60 o 
  -5   8   6       14.77       15.40      1.94 o 
  -4   8   6        0.17       -1.28      2.08 o 
  -3   8   6      113.36      116.55      3.75 o 
  -2   8   6      173.72      190.20      5.94 o 
  -1   8   6       88.62       96.03      3.22 o 
   0   8   6       16.09       25.76      1.84 o 
   1   8   6      107.25      123.72      3.56 o 
   2   8   6      121.61      118.46      3.70 o 
   3   8   6       32.36       34.09      2.22 o 
   4   8   6       64.44       69.15      3.03 o 
   5   8   6       17.51       19.00      2.22 o 
   6   8   6      117.46      131.48      4.31 o 
   7   8   6      124.04      115.04      4.12 o 
  -8   9   6       22.54       22.07      2.60 o 
  -7   9   6       92.55       83.69      3.74 o 
  -6   9   6       43.58       45.97      2.79 o 
  -5   9   6       18.35        8.08      2.22 o 
  -4   9   6       60.91       46.47      2.93 o 
  -3   9   6      147.83      144.88      3.94 o 
  -2   9   6       47.38       41.96      2.70 o 
  -1   9   6       25.63       20.42      2.22 o 
   0   9   6       32.52       23.21      2.51 o 
   1   9   6        3.62        1.70      2.17 o 
   2   9   6       23.19       17.91      2.32 o 
   3   9   6        1.87       -1.98      3.02 o 
   4   9   6        2.36        3.45      2.74 o 
   5   9   6       11.32        3.31      3.31 o 
   6   9   6       34.49       37.44      2.98 o 
  -6  10   6       15.67       11.81      2.41 o 
  -5  10   6       30.21       32.57      2.74 o 
  -4  10   6       14.34       18.29      2.41 o 
  -3  10   6       67.73       66.97      3.45 o 
  -2  10   6       77.63       82.99      3.36 o 
  -1  10   6       34.32       29.79      2.84 o 
   0  10   6       56.24       55.31      3.22 o 
   1  10   6       27.49       25.81      2.60 o 
   2  10   6       17.29       17.96      2.32 o 
   3  10   6       61.07       62.60      3.50 o 
   4  10   6       63.95       62.22      3.55 o 
 -13   1   7        2.67        4.63      2.83 o 
 -12   1   7       12.14        9.45      1.80 o 
 -11   1   7        0.98        3.21      2.27 o 
 -10   1   7       76.49       77.38      2.89 o 
  -9   1   7        8.98       10.54      1.56 o 
  -8   1   7        1.21        3.78      1.13 o 
  -7   1   7        0.06        0.00      1.56 o 
  -6   1   7        8.95       10.68      1.09 o 
  -5   1   7       72.26       75.45      2.37 o 
  -4   1   7      126.58      112.54      3.47 o 
  -3   1   7      177.91      165.51      4.10 o 
  -2   1   7       21.01       16.36      1.09 o 
  -1   1   7       42.59       47.95      1.51 o 
   0   1   7       95.92       78.74      2.37 o 
   1   1   7       88.65       76.80      2.32 o 
   2   1   7        0.87       -0.80      1.42 o 
   3   1   7        1.41       -0.57      1.61 o 
   4   1   7        4.99        5.76      1.09 o 
   5   1   7        1.29        4.01      1.13 o 
   6   1   7        1.42        0.90      1.23 o 
   7   1   7        0.60       -2.46      2.46 o 
   8   1   7        1.84        2.46      2.46 o 
   9   1   7       22.07       20.32      2.13 o 
  10   1   7        6.68        9.21      1.80 o 
 -13   2   7        6.67        1.94      3.50 o 
 -12   2   7       59.05       68.71      3.03 o 
 -11   2   7      113.72      110.94      3.60 o 
 -10   2   7      339.10      300.39      7.65 o 
  -9   2   7      222.23      207.33      6.10 o 
  -8   2   7      110.07      108.10      3.27 o 
  -7   2   7       42.52       47.03      1.80 o 
  -6   2   7       55.31       57.62      1.94 o 
  -5   2   7      330.83      328.70      7.53 o 
  -4   2   7      183.54      175.52      4.38 o 
  -3   2   7      205.76      212.15      5.82 o 
  -2   2   7        0.00        0.90      1.75 o 
  -1   2   7      575.01      555.09      9.28 o 
   0   2   7      110.46      104.80      3.42 o 
   1   2   7      180.14      185.63      5.57 o 
   2   2   7        1.21        3.16      0.90 o 
   3   2   7       14.05       15.22      1.23 o 
   4   2   7      411.76      391.93      8.93 o 
   5   2   7      118.05      112.26      3.37 o 
   6   2   7      283.61      273.01      7.92 o 
   7   2   7       96.08       90.42      3.03 o 
   8   2   7        0.45       -1.13      2.22 o 
   9   2   7       56.26       65.91      3.03 o 
  10   2   7        0.38       -3.21      3.21 o 
 -13   3   7       14.27       13.14      2.17 o 
 -12   3   7        4.91        4.49      2.88 o 
 -11   3   7        2.49        3.64      2.69 o 
 -10   3   7       10.50       10.91      1.75 o 
  -9   3   7       89.57       89.93      2.99 o 
  -8   3   7      170.45      185.39      5.47 o 
  -7   3   7       65.32       63.55      2.32 o 
  -6   3   7      171.31      169.68      4.76 o 
  -5   3   7      535.80      539.85      9.86 o 
  -4   3   7      384.72      369.47      8.12 o 
  -3   3   7      563.94      540.19      9.45 o 
  -2   3   7      735.01      725.59     10.84 o 
  -1   3   7      629.12      595.51     10.02 o 
   0   3   7       86.02       80.04      2.42 o 
   1   3   7       20.05       17.44      1.23 o 
   2   3   7      514.89      532.60      9.75 o 
   3   3   7      426.45      404.81      8.80 o 
   4   3   7       11.61       17.15      1.46 o 
   5   3   7        3.92        3.73      1.32 o 
   6   3   7        5.20        3.97      1.46 o 
   7   3   7       15.50       20.51      1.80 o 
   8   3   7        2.66        2.36      2.60 o 
   9   3   7       15.54       20.70      2.08 o 
  10   3   7        5.07        8.12      1.89 o 
 -13   4   7       40.98       43.60      2.98 o 
 -12   4   7       20.28       18.71      2.22 o 
 -11   4   7       17.20       17.91      1.98 o 
 -10   4   7       97.59       98.89      3.36 o 
  -9   4   7       79.89       81.04      3.03 o 
  -8   4   7       18.93       20.23      1.80 o 
  -7   4   7      120.14      122.32      3.46 o 
  -6   4   7      172.99      181.43      5.09 o 
  -5   4   7       29.45       29.65      1.66 o 
  -4   4   7        0.64        1.75      1.75 o 
  -3   4   7        2.13       -0.90      1.79 o 
  -2   4   7        3.00        3.83      1.04 o 
  -1   4   7        5.38        4.44      1.04 o 
   0   4   7       34.13       30.46      1.51 o 
   1   4   7        2.06        0.33      2.03 o 
   2   4   7       55.08       49.42      1.89 o 
   3   4   7      244.40      249.22      7.30 o 
   4   4   7       74.71       70.05      2.51 o 
   5   4   7        2.04        0.38      2.22 o 
   6   4   7        8.06        9.69      1.51 o 
   7   4   7       54.33       55.64      2.65 o 
   8   4   7       28.30       34.04      2.27 o 
   9   4   7        2.32        0.28      3.12 o 
  10   4   7       14.46       16.21      2.08 o 
 -12   5   7        0.15        0.00      2.60 o 
 -11   5   7        0.37        0.52      2.88 o 
 -10   5   7       13.84       11.25      1.94 o 
  -9   5   7       78.71       73.73      2.89 o 
  -8   5   7       32.25       32.58      2.22 o 
  -7   5   7      109.43      118.45      3.65 o 
  -6   5   7      292.82      277.38      8.31 o 
  -5   5   7      296.57      291.33      8.12 o 
  -4   5   7      411.84      399.50      9.31 o 
  -3   5   7      257.16      249.22      7.25 o 
  -2   5   7      398.84      402.45      9.07 o 
  -1   5   7      793.37      797.01     12.68 o 
   0   5   7      589.31      584.36     11.07 o 
   1   5   7      381.54      381.18      8.87 o 
   2   5   7      198.98      200.19      5.57 o 
   3   5   7       47.24       40.93      2.08 o 
   4   5   7      122.34      122.39      3.32 o 
   5   5   7      273.08      268.51      6.82 o 
   6   5   7       91.00       96.45      3.22 o 
   7   5   7       12.65       14.13      1.94 o 
   8   5   7        0.42        0.52      2.60 o 
   9   5   7        1.94        1.42      3.16 o 
 -11   6   7       10.09       10.35      1.98 o 
 -10   6   7        4.37        9.07      1.89 o 
  -9   6   7       10.84       12.47      1.80 o 
  -8   6   7       36.01       33.72      2.13 o 
  -7   6   7      129.16      129.56      4.03 o 
  -6   6   7       69.59       72.44      2.70 o 
  -5   6   7        3.83        3.59      2.27 o 
  -4   6   7        0.05       -1.28      2.22 o 
  -3   6   7        5.21        6.24      1.42 o 
  -2   6   7       15.26       15.31      1.56 o 
  -1   6   7       80.25       82.48      2.65 o 
   0   6   7       11.46       11.06      1.51 o 
   1   6   7        0.06        1.13      2.13 o 
   2   6   7       26.79       26.81      1.89 o 
   3   6   7       68.43       75.47      2.79 o 
   4   6   7        1.08        3.64      2.27 o 
   5   6   7       20.88       21.60      1.94 o 
   6   6   7        0.20       -2.13      2.88 o 
   7   6   7        6.69        7.32      2.03 o 
   8   6   7       62.20       61.89      3.17 o 
 -10   7   7        9.01        3.17      3.83 o 
  -9   7   7        7.76       10.39      1.94 o 
  -8   7   7        4.70        2.79      3.26 o 
  -7   7   7        9.78       10.39      1.70 o 
  -6   7   7       18.99       15.03      1.94 o 
  -5   7   7        2.57        2.65      1.37 o 
  -4   7   7        2.37        0.43      1.46 o 
  -3   7   7        8.28        8.65      1.65 o 
  -2   7   7       58.01       54.00      2.56 o 
  -1   7   7       46.76       37.04      2.18 o 
   0   7   7        0.01       -1.98      2.17 o 
   1   7   7       11.50       14.46      1.65 o 
   2   7   7       67.79       64.81      2.70 o 
   3   7   7       79.44       83.11      3.03 o 
   4   7   7        1.10        1.70      1.46 o 
   5   7   7        8.36        5.81      1.70 o 
   6   7   7       91.55       98.47      3.65 o 
   7   7   7       38.16       43.64      2.74 o 
  -9   8   7        1.96       -2.74      3.26 o 
  -8   8   7        3.00        6.80      1.84 o 
  -7   8   7        0.30       -1.98      2.69 o 
  -6   8   7       13.98       12.71      1.89 o 
  -5   8   7        9.98        2.46      3.21 o 
  -4   8   7        0.10        0.00      2.64 o 
  -3   8   7       43.41       43.09      2.51 o 
  -2   8   7       73.08       68.46      3.03 o 
  -1   8   7        0.86        1.61      2.41 o 
   0   8   7        1.67        2.65      1.46 o 
   1   8   7       16.97       15.22      1.94 o 
   2   8   7       27.64       29.92      2.27 o 
   3   8   7        1.03        3.21      2.36 o 
   4   8   7        5.98        5.81      1.89 o 
   5   8   7        4.97        5.81      2.03 o 
   6   8   7       25.45       23.77      2.65 o 
  -8   9   7        8.10        5.20      3.87 o 
  -7   9   7       30.36       29.83      2.84 o 
  -6   9   7        6.82        8.64      1.98 o 
  -5   9   7        0.26        1.61      3.12 o 
  -4   9   7        9.45        2.65      4.02 o 
  -3   9   7       16.25       14.70      2.27 o 
  -2   9   7       37.91       46.44      2.79 o 
  -1   9   7       39.27       37.59      2.74 o 
   0   9   7        4.90        2.83      3.26 o 
   1   9   7        0.36       -2.93      2.93 o 
   2   9   7        0.05        2.13      2.79 o 
   3   9   7        0.33       -3.35      3.35 o 
   4   9   7        0.02       -1.65      3.16 o 
  -5  10   7        0.58        1.79      3.35 o 
  -4  10   7       11.98        7.47      2.22 o 
  -3  10   7       17.96       18.00      2.50 o 
  -2  10   7        0.00       -3.54      3.54 o 
  -1  10   7        3.23        1.42      3.83 o 
   0  10   7       23.55       22.07      2.60 o 
   1  10   7       36.09       36.93      2.88 o 
   2  10   7       53.28       60.17      3.45 o 
 -13   0   8       25.42       26.66      2.46 o 
 -12   0   8        0.79       -0.99      2.36 o 
 -11   0   8        6.28        9.40      1.70 o 
 -10   0   8        6.59        8.41      1.61 o 
  -9   0   8        0.64        0.43      2.27 o 
  -8   0   8       46.35       45.42      2.27 o 
  -7   0   8      336.71      290.66      8.09 o 
  -6   0   8       81.40       64.12      2.13 o 
  -5   0   8       13.97       12.81      1.23 o 
  -4   0   8      125.44      114.70      3.37 o 
  -3   0   8       11.32        8.22      0.90 o 
  -2   0   8      402.69      375.07      8.13 o 
  -1   0   8     1080.40     1026.26     13.32 o 
   0   0   8      631.21      600.38     10.44 o 
   1   0   8      542.09      495.47      9.62 o 
   2   0   8       51.84       56.00      1.89 o 
   3   0   8      164.43      163.70      4.85 o 
   4   0   8      405.06      408.14      9.59 o 
   5   0   8      215.57      209.79      6.00 o 
   6   0   8      144.20      120.57      3.42 o 
   7   0   8        7.13        1.13      2.74 o 
   8   0   8       25.11       36.07      2.41 o 
   9   0   8        2.20       -0.52      2.88 o 
  10   0   8       64.17       60.61      3.45 o 
 -13   1   8       60.52       61.56      3.22 o 
 -12   1   8        4.42        5.53      1.89 o 
 -11   1   8        8.39        8.74      1.65 o 
 -10   1   8       11.72       11.25      1.75 o 
  -9   1   8       49.55       49.77      2.46 o 
  -8   1   8        1.19        2.13      2.13 o 
  -7   1   8       15.04       11.01      1.42 o 
  -6   1   8        2.46        2.50      1.89 o 
  -5   1   8        0.27       -0.28      1.61 o 
  -4   1   8       31.16       30.41      1.51 o 
  -3   1   8       10.30        9.40      1.09 o 
  -2   1   8      229.16      201.07      5.87 o 
  -1   1   8        0.94        0.43      1.75 o 
   0   1   8       39.08       36.86      1.61 o 
   1   1   8      337.34      331.29      7.86 o 
   2   1   8       64.17       60.52      1.99 o 
   3   1   8      116.39      102.54      3.04 o 
   4   1   8      282.43      261.62      7.78 o 
   5   1   8      115.18      123.17      3.60 o 
   6   1   8      175.32      181.14      5.80 o 
   7   1   8      220.14      218.31      6.61 o 
   8   1   8       62.99       65.59      2.93 o 
   9   1   8       30.69       35.69      2.51 o 
  10   1   8       32.79       33.28      2.74 o 
 -13   2   8        1.28       -2.74      3.26 o 
 -12   2   8       86.65       87.84      3.55 o 
 -11   2   8       81.96       75.34      3.31 o 
 -10   2   8        7.82       10.82      1.75 o 
  -9   2   8       46.30       48.49      2.46 o 
  -8   2   8      118.04      110.86      3.23 o 
  -7   2   8       63.17       59.18      2.37 o 
  -6   2   8       75.97       74.76      2.32 o 
  -5   2   8      151.86      146.68      4.52 o 
  -4   2   8      177.49      174.91      4.81 o 
  -3   2   8       97.29       97.19      3.13 o 
  -2   2   8       73.53       62.60      1.94 o 
  -1   2   8      325.85      324.26      7.67 o 
   0   2   8      254.04      248.75      6.83 o 
   1   2   8        0.18       -0.76      1.75 o 
   2   2   8       57.37       53.73      1.99 o 
   3   2   8      242.13      229.35      5.72 o 
   4   2   8       39.92       37.37      1.99 o 
   5   2   8        2.02        0.38      2.36 o 
   6   2   8        3.06        0.19      2.74 o 
   7   2   8        0.92       -0.66      2.50 o 
   8   2   8        0.08        2.27      2.27 o 
   9   2   8        0.03        0.28      2.88 o 
 -13   3   8        0.48        2.69      3.02 o 
 -12   3   8       16.70       18.67      2.27 o 
 -11   3   8        7.51        9.12      2.03 o 
 -10   3   8        2.82        2.36      2.50 o 
  -9   3   8        8.99        6.71      1.51 o 
  -8   3   8       10.85        7.80      1.51 o 
  -7   3   8       24.27       23.31      1.80 o 
  -6   3   8       21.01       23.78      1.65 o 
  -5   3   8       42.07       42.82      1.89 o 
  -4   3   8        0.31        0.94      1.04 o 
  -3   3   8        4.01        2.88      2.27 o 
  -2   3   8      157.34      159.38      4.80 o 
  -1   3   8       44.96       43.11      1.80 o 
   0   3   8       65.22       69.10      2.23 o 
   1   3   8        0.30       -1.42      1.61 o 
   2   3   8       16.65       16.45      1.61 o 
   3   3   8       27.25       26.24      1.75 o 
   4   3   8       11.32       10.40      1.42 o 
   5   3   8       15.65       16.78      1.61 o 
   6   3   8       15.13       17.86      1.70 o 
   7   3   8        0.19       -0.47      2.31 o 
   8   3   8       35.43       35.89      2.55 o 
   9   3   8       68.12       83.43      3.45 o 
 -12   4   8       10.21       11.15      1.98 o 
 -11   4   8        0.47        1.89      2.69 o 
 -10   4   8        7.11        6.47      1.65 o 
  -9   4   8       91.16       81.67      3.17 o 
  -8   4   8       33.99       34.14      2.22 o 
  -7   4   8       17.19       21.60      1.70 o 
  -6   4   8        0.24        0.94      1.23 o 
  -5   4   8        5.72        2.55      2.27 o 
  -4   4   8      133.59      121.69      3.85 o 
  -3   4   8      672.43      652.23     11.69 o 
  -2   4   8       70.83       75.98      2.32 o 
  -1   4   8      406.02      425.59      9.41 o 
   0   4   8       13.91       11.25      1.37 o 
   1   4   8       10.86        6.00      1.37 o 
   2   4   8       83.38       76.28      2.61 o 
   3   4   8        1.71        3.07      2.08 o 
   4   4   8       91.22       96.14      3.17 o 
   5   4   8        6.17        6.94      1.56 o 
   6   4   8        0.88        0.24      2.74 o 
   7   4   8        2.49        4.01      1.61 o 
   8   4   8        0.00        1.37      2.79 o 
   9   4   8        0.68        3.83      2.88 o 
 -12   5   8       12.29       10.11      2.32 o 
 -11   5   8        4.68        3.35      3.21 o 
 -10   5   8        1.02        2.88      2.88 o 
  -9   5   8        6.07        0.99      2.88 o 
  -8   5   8        0.29       -0.66      2.36 o 
  -7   5   8       15.98       16.54      1.89 o 
  -6   5   8        1.08        3.40      1.32 o 
  -5   5   8        3.29        0.38      2.41 o 
  -4   5   8        6.93        9.35      1.46 o 
  -3   5   8       22.76       17.02      1.65 o 
  -2   5   8        3.42        4.06      2.60 o 
  -1   5   8        0.06       -2.27      2.36 o 
   0   5   8        0.35       -1.28      2.03 o 
   1   5   8        6.05        8.83      1.51 o 
   2   5   8        8.90       10.16      1.56 o 
   3   5   8       19.86       22.97      1.84 o 
   4   5   8       16.78       17.25      1.89 o 
   5   5   8       17.03       21.31      1.94 o 
   6   5   8       31.85       29.03      2.46 o 
   7   5   8       57.23       67.99      3.03 o 
   8   5   8       22.84       26.70      2.50 o 
 -11   6   8       21.07       24.72      2.41 o 
 -10   6   8       27.32       30.58      2.69 o 
  -9   6   8       30.49       38.01      2.69 o 
  -8   6   8       42.90       42.80      2.65 o 
  -7   6   8       11.28       14.41      1.94 o 
  -6   6   8        0.56       -1.28      2.50 o 
  -5   6   8        5.82        8.22      1.46 o 
  -4   6   8       73.94       86.90      2.94 o 
  -3   6   8      176.69      182.94      4.94 o 
  -2   6   8       41.17       40.77      2.32 o 
  -1   6   8       12.05       13.94      1.65 o 
   0   6   8        0.56       -0.99      2.36 o 
   1   6   8      134.28      135.91      3.99 o 
   2   6   8       68.95       72.48      2.94 o 
   3   6   8        0.01        2.46      1.89 o 
   4   6   8        2.15        2.36      2.69 o 
   5   6   8        0.02       -2.69      2.69 o 
   6   6   8        6.75        1.04      3.26 o 
   7   6   8        0.11        0.00      3.07 o 
 -10   7   8        6.83        6.94      2.08 o 
  -9   7   8        6.71        9.68      2.08 o 
  -8   7   8       13.13       16.82      2.03 o 
  -7   7   8       13.15       13.70      1.98 o 
  -6   7   8        0.34        2.55      1.51 o 
  -5   7   8        0.01        2.36      2.46 o 
  -4   7   8        0.95        2.74      2.93 o 
  -3   7   8        1.41        0.90      2.60 o 
  -2   7   8       36.28       36.51      2.36 o 
  -1   7   8        0.98        6.28      1.46 o 
   0   7   8       21.95       29.87      2.22 o 
   1   7   8       12.54       16.63      1.94 o 
   2   7   8       46.60       54.02      2.74 o 
   3   7   8        6.57        7.61      1.65 o 
   4   7   8        6.69        3.83      3.02 o 
   5   7   8      135.09      160.72      4.98 o 
   6   7   8       55.40       60.88      3.31 o 
  -8   8   8       30.80       28.36      2.79 o 
  -7   8   8        3.73        2.50      3.40 o 
  -6   8   8       18.45       25.33      2.32 o 
  -5   8   8       84.96       85.33      3.60 o 
  -4   8   8      104.52      109.04      3.89 o 
  -3   8   8      167.30      166.33      4.99 o 
  -2   8   8       23.18       19.52      2.17 o 
  -1   8   8       13.27       16.40      2.03 o 
   0   8   8      101.21       96.61      3.70 o 
   1   8   8       51.43       45.65      2.65 o 
   2   8   8       80.16       72.63      3.36 o 
   3   8   8       70.37       66.45      3.27 o 
   4   8   8       24.79       17.54      2.65 o 
   5   8   8        1.93        3.16      3.21 o 
  -6   9   8        0.00        1.46      3.16 o 
  -5   9   8        9.96        7.23      2.22 o 
  -4   9   8       19.38       23.20      2.32 o 
  -3   9   8       41.25       46.86      3.07 o 
  -2   9   8        5.96        4.91      3.78 o 
  -1   9   8       43.44       52.07      3.12 o 
   0   9   8       11.25       15.07      2.27 o 
   1   9   8        4.23        1.94      3.64 o 
   2   9   8       40.77       45.68      3.17 o 
   3   9   8       33.09       39.05      2.98 o 
 -13   1   9        0.98        2.69      3.40 o 
 -12   1   9       39.97       34.71      2.74 o 
 -11   1   9       41.07       50.55      2.65 o 
 -10   1   9        8.25        8.41      1.80 o 
  -9   1   9        9.32        7.04      1.61 o 
  -8   1   9       77.03       69.38      2.84 o 
  -7   1   9      118.80      119.40      3.56 o 
  -6   1   9       74.77       78.82      2.75 o 
  -5   1   9        5.43        7.51      1.28 o 
  -4   1   9        3.97        0.85      2.13 o 
  -3   1   9      298.08      272.88      7.70 o 
  -2   1   9      315.58      306.96      7.99 o 
  -1   1   9      103.87       94.72      2.70 o 
   0   1   9       43.44       36.95      1.94 o 
   1   1   9       65.84       70.94      2.46 o 
   2   1   9       18.81       16.26      1.56 o 
   3   1   9        8.29        3.64      2.46 o 
   4   1   9        2.29       -1.98      2.60 o 
   5   1   9       43.53       36.71      2.22 o 
   6   1   9        2.35       -1.13      2.74 o 
   7   1   9        6.50        7.37      1.84 o 
   8   1   9        8.48        7.51      1.94 o 
   9   1   9        4.60        2.36      3.78 o 
 -12   2   9        2.24        4.82      2.93 o 
 -11   2   9        8.13        9.26      1.98 o 
 -10   2   9        7.84        7.84      1.75 o 
  -9   2   9      170.82      160.46      4.51 o 
  -8   2   9       15.48       16.73      1.80 o 
  -7   2   9       17.38       11.67      1.70 o 
  -6   2   9       51.05       50.16      2.27 o 
  -5   2   9       95.02       81.01      2.70 o 
  -4   2   9      413.79      438.44      9.79 o 
  -3   2   9      602.70      582.97     11.03 o 
  -2   2   9       36.85       36.75      1.99 o 
  -1   2   9       14.16       14.41      1.51 o 
   0   2   9       37.72       33.35      1.99 o 
   1   2   9       52.86       49.93      2.22 o 
   2   2   9      266.68      239.99      6.30 o 
   3   2   9        2.05        4.25      1.23 o 
   4   2   9       35.73       30.60      2.08 o 
   5   2   9        1.34        0.24      2.36 o 
   6   2   9       10.27       12.28      1.84 o 
   7   2   9        0.76        1.28      2.31 o 
   8   2   9        1.63        6.57      1.61 o 
 -12   3   9       52.80       59.08      3.17 o 
 -11   3   9      137.16      140.81      4.41 o 
 -10   3   9       81.59       92.43      3.36 o 
  -9   3   9       64.31       70.48      2.98 o 
  -8   3   9      146.39      149.05      3.94 o 
  -7   3   9      105.03      108.80      3.41 o 
  -6   3   9      110.07      101.86      3.13 o 
  -5   3   9      183.48      185.75      5.52 o 
  -4   3   9       40.51       43.00      2.22 o 
  -3   3   9       56.95       56.57      2.41 o 
  -2   3   9       34.21       35.61      2.13 o 
  -1   3   9        7.01        7.61      1.42 o 
   0   3   9       39.10       38.03      1.94 o 
   1   3   9       27.56       31.02      1.99 o 
   2   3   9        7.79        2.74      2.55 o 
   3   3   9        1.89        2.46      1.98 o 
   4   3   9        0.01       -2.41      2.41 o 
   5   3   9        5.53        6.38      1.42 o 
   6   3   9       12.31       16.21      1.94 o 
   7   3   9        4.09        3.68      3.16 o 
   8   3   9       11.82       14.98      2.17 o 
 -12   4   9       21.07       25.24      2.46 o 
 -11   4   9        7.87        6.05      2.13 o 
 -10   4   9        0.01        0.80      2.74 o 
  -9   4   9        2.42        3.12      1.65 o 
  -8   4   9        0.00       -2.60      2.60 o 
  -7   4   9       35.12       33.72      2.32 o 
  -6   4   9      100.31      104.75      3.27 o 
  -5   4   9       84.68       88.36      2.89 o 
  -4   4   9       25.55       22.93      1.89 o 
  -3   4   9       84.98       79.46      2.80 o 
  -2   4   9      278.88      290.10      8.30 o 
  -1   4   9      254.06      258.89      6.39 o 
   0   4   9      160.71      161.53      4.61 o 
   1   4   9      108.92      107.92      3.18 o 
   2   4   9       76.74       77.24      2.89 o 
   3   4   9      105.11      108.74      3.46 o 
   4   4   9      109.40      115.76      3.46 o 
   5   4   9       80.90       82.16      3.17 o 
   6   4   9       54.16       65.86      2.98 o 
   7   4   9       40.32       46.86      2.98 o 
   8   4   9       37.45       46.05      2.98 o 
 -11   5   9       13.96       14.79      2.36 o 
 -10   5   9       85.76       86.65      3.65 o 
  -9   5   9       52.48       58.47      3.08 o 
  -8   5   9       20.00       21.98      2.08 o 
  -7   5   9      109.54      109.69      3.65 o 
  -6   5   9      128.17      134.34      4.03 o 
  -5   5   9        8.20        7.46      1.65 o 
  -4   5   9       18.98       16.73      1.84 o 
  -3   5   9       20.21       14.60      1.75 o 
  -2   5   9        0.60        1.84      2.36 o 
  -1   5   9       28.52       32.95      2.13 o 
   0   5   9       10.08       11.53      1.56 o 
   1   5   9        1.18       -0.19      2.50 o 
   2   5   9        2.33       -0.85      2.79 o 
   3   5   9       18.99       16.73      1.89 o 
   4   5   9        0.21       -0.47      2.41 o 
   5   5   9       42.43       43.32      2.65 o 
   6   5   9        8.98       10.68      2.13 o 
   7   5   9       16.69       19.75      2.36 o 
 -10   6   9        1.37        3.87      3.35 o 
  -9   6   9       10.45        6.09      2.03 o 
  -8   6   9        0.01       -1.75      2.98 o 
  -7   6   9       20.04       18.53      2.08 o 
  -6   6   9        9.35       10.68      1.84 o 
  -5   6   9       26.83       27.13      2.17 o 
  -4   6   9       36.44       37.41      2.32 o 
  -3   6   9       48.00       43.29      2.46 o 
  -2   6   9      332.99      327.31      9.65 o 
  -1   6   9      149.84      150.00      4.84 o 
   0   6   9        0.32        4.06      1.51 o 
   1   6   9       38.62       43.98      2.32 o 
   2   6   9       19.32       18.24      2.03 o 
   3   6   9       34.90       33.05      2.41 o 
   4   6   9       54.01       52.89      2.89 o 
   5   6   9       51.66       52.60      3.12 o 
   6   6   9       52.73       53.03      3.22 o 
  -9   7   9       16.03       15.26      2.41 o 
  -8   7   9        4.14        6.85      1.75 o 
  -7   7   9       17.78       15.12      2.08 o 
  -6   7   9       21.14       23.02      2.22 o 
  -5   7   9       19.83       18.67      2.03 o 
  -4   7   9      111.76      110.58      3.65 o 
  -3   7   9       46.76       42.10      2.70 o 
  -2   7   9       10.20        9.50      1.98 o 
  -1   7   9       83.09       72.12      3.17 o 
   0   7   9       45.69       41.67      2.60 o 
   1   7   9       16.10       17.30      1.89 o 
   2   7   9        4.26        8.12      1.75 o 
   3   7   9        2.11       -2.31      2.98 o 
   4   7   9       25.01       25.38      2.46 o 
   5   7   9        5.31        5.24      3.40 o 
  -7   8   9        4.94        1.18      3.07 o 
  -6   8   9        3.44        0.85      3.35 o 
  -5   8   9        5.55        6.38      1.94 o 
  -4   8   9        0.10        4.58      3.02 o 
  -3   8   9        0.24        0.28      3.21 o 
  -2   8   9       10.37       14.46      2.08 o 
  -1   8   9       16.74       16.40      2.17 o 
   0   8   9        1.13        2.46      2.93 o 
   1   8   9        6.55        7.56      1.80 o 
   2   8   9        2.92        2.13      1.89 o 
   3   8   9        0.01        2.60      3.02 o 
  -4   9   9        1.11       -2.55      3.26 o 
  -3   9   9       56.21       51.14      3.31 o 
  -2   9   9       60.55       53.42      3.22 o 
  -1   9   9        6.72        5.86      3.83 o 
   0   9   9        0.02        4.44      2.93 o 
 -12   0  10       28.07       33.70      2.74 o 
 -11   0  10       11.86       11.29      1.98 o 
 -10   0  10      112.32      120.06      3.89 o 
  -9   0  10      232.43      221.28      7.00 o 
  -8   0  10        4.54        5.81      1.61 o 
  -7   0  10        1.90        3.73      2.79 o 
  -6   0  10      206.79      211.68      6.14 o 
  -5   0  10      145.47      152.51      4.46 o 
  -4   0  10      221.98      199.63      5.86 o 
  -3   0  10       87.60       79.80      2.75 o 
  -2   0  10        9.23        8.32      1.46 o 
  -1   0  10        1.01        1.13      2.17 o 
   0   0  10       31.04       24.54      1.84 o 
   1   0  10        0.02        2.17      1.79 o 
   2   0  10        3.60       -0.61      2.93 o 
   3   0  10      132.65      120.70      3.51 o 
   4   0  10      100.12       95.30      3.32 o 
   5   0  10       63.66       65.60      3.12 o 
   6   0  10       85.84       81.40      3.46 o 
   7   0  10      121.31      144.67      4.46 o 
 -12   1  10        0.06        2.36      2.46 o 
 -11   1  10        3.68        7.27      1.65 o 
 -10   1  10        0.00       -2.46      2.69 o 
  -9   1  10        1.39       -0.47      2.98 o 
  -8   1  10        3.80        3.26      2.50 o 
  -7   1  10       19.39       20.37      1.94 o 
  -6   1  10        5.21        4.11      1.46 o 
  -5   1  10       48.82       48.31      2.32 o 
  -4   1  10      120.08      113.38      3.56 o 
  -3   1  10        0.23       -0.90      2.13 o 
  -2   1  10      116.24      100.23      3.04 o 
  -1   1  10      574.95      556.99     11.58 o 
   0   1  10      125.28      118.19      3.61 o 
   1   1  10       92.23       85.11      2.84 o 
   2   1  10      124.23      119.26      3.65 o 
   3   1  10       67.14       72.19      2.89 o 
   4   1  10      196.19      185.63      5.32 o 
   5   1  10       90.32       87.68      3.22 o 
   6   1  10        3.37       -1.75      3.02 o 
   7   1  10       29.72       37.06      2.65 o 
 -12   2  10        2.07        0.00      2.93 o 
 -11   2  10        2.64        3.40      2.88 o 
 -10   2  10        7.57        7.65      1.89 o 
  -9   2  10       34.16       33.81      2.41 o 
  -8   2  10       62.85       63.18      2.84 o 
  -7   2  10       18.01       17.06      1.98 o 
  -6   2  10       14.63       15.03      1.65 o 
  -5   2  10       67.40       59.37      2.65 o 
  -4   2  10       68.40       63.12      2.56 o 
  -3   2  10       39.07       39.12      2.18 o 
  -2   2  10       27.85       23.31      1.99 o 
  -1   2  10       10.60        9.17      1.56 o 
   0   2  10       12.31       12.19      1.61 o 
   1   2  10        6.50        4.72      1.32 o 
   2   2  10        0.38       -1.42      2.41 o 
   3   2  10        0.20        2.88      2.13 o 
   4   2  10        8.13       11.01      1.80 o 
   5   2  10       21.55       27.27      2.17 o 
   6   2  10        1.73        0.28      2.69 o 
   7   2  10        1.04        0.28      2.69 o 
 -11   3  10        5.82        8.79      2.03 o 
 -10   3  10        1.79       -1.04      3.07 o 
  -9   3  10       11.09        9.78      1.84 o 
  -8   3  10       34.23       26.90      2.27 o 
  -7   3  10        3.62        4.91      2.93 o 
  -6   3  10        3.82        6.14      1.56 o 
  -5   3  10       42.02       43.66      2.37 o 
  -4   3  10       79.15       79.76      2.94 o 
  -3   3  10      195.26      199.66      6.04 o 
  -2   3  10       42.86       37.80      2.22 o 
  -1   3  10        2.31        3.12      1.42 o 
   0   3  10       30.62       33.00      2.08 o 
   1   3  10       73.43       72.12      2.79 o 
   2   3  10       59.29       48.65      2.41 o 
   3   3  10       53.01       49.77      2.46 o 
   4   3  10        0.02       -2.31      2.64 o 
   5   3  10        0.26       -1.75      2.88 o 
   6   3  10       24.32       21.46      2.32 o 
   7   3  10        4.98        3.68      2.03 o 
 -11   4  10        3.98        1.79      4.02 o 
 -10   4  10        0.46       -1.32      2.93 o 
  -9   4  10       29.43       28.60      2.46 o 
  -8   4  10        0.53       -1.18      2.50 o 
  -7   4  10       22.59       15.64      1.99 o 
  -6   4  10       19.89       22.26      1.99 o 
  -5   4  10        2.60       -1.70      2.17 o 
  -4   4  10      262.97      262.83      7.15 o 
  -3   4  10       28.76       27.33      2.17 o 
  -2   4  10      324.10      289.24      7.36 o 
  -1   4  10       16.54       17.11      1.84 o 
   0   4  10        0.94        3.26      2.41 o 
   1   4  10        0.12       -0.43      2.31 o 
   2   4  10        2.74        4.82      1.42 o 
   3   4  10       33.89       29.84      2.27 o 
   4   4  10       29.94       28.60      2.36 o 
   5   4  10       11.10       15.36      2.13 o 
   6   4  10       12.44       12.99      2.22 o 
 -10   5  10        5.53        7.13      1.98 o 
  -9   5  10        0.95        3.16      3.12 o 
  -8   5  10        1.09        0.57      2.93 o 
  -7   5  10        7.91       11.62      1.94 o 
  -6   5  10        2.38       -2.79      3.12 o 
  -5   5  10        0.05        1.89      2.41 o 
  -4   5  10       26.48       27.89      2.32 o 
  -3   5  10       10.83       10.21      1.84 o 
  -2   5  10       12.70       12.19      1.94 o 
  -1   5  10       40.28       48.67      2.60 o 
   0   5  10       26.60       35.64      2.27 o 
   1   5  10       25.76       34.60      2.22 o 
   2   5  10        0.50        2.69      2.88 o 
   3   5  10        0.64        3.83      2.83 o 
   4   5  10       25.77       28.83      2.51 o 
   5   5  10        3.44       -0.57      3.35 o 
   6   5  10        5.33        3.45      1.89 o 
  -9   6  10        0.05       -0.57      2.98 o 
  -8   6  10        1.30        1.46      2.79 o 
  -7   6  10       20.75       21.31      2.46 o 
  -6   6  10       46.58       48.01      2.79 o 
  -5   6  10        6.47        4.35      3.02 o 
  -4   6  10        1.20        1.75      3.16 o 
  -3   6  10       12.06       11.95      1.94 o 
  -2   6  10       56.83       57.02      2.89 o 
  -1   6  10       34.57       37.21      2.36 o 
   0   6  10        0.12       -2.36      2.88 o 
   1   6  10       16.79       18.90      2.13 o 
   2   6  10        0.14        0.28      2.93 o 
   3   6  10        0.00        1.61      3.16 o 
   4   6  10       11.40       11.01      2.32 o 
   5   6  10        7.26        8.60      2.03 o 
  -8   7  10       20.79       24.20      2.36 o 
  -7   7  10        0.72       -2.22      3.26 o 
  -6   7  10        3.34        2.55      3.16 o 
  -5   7  10       26.45       32.33      2.65 o 
  -4   7  10       56.15       63.73      3.31 o 
  -3   7  10      178.31      196.51      6.08 o 
  -2   7  10       83.65       86.42      3.69 o 
  -1   7  10        9.93       13.75      2.03 o 
   0   7  10       58.77       68.42      3.31 o 
   1   7  10       68.52       68.63      3.27 o 
   2   7  10      100.77      114.16      3.98 o 
   3   7  10      127.18      139.51      4.60 o 
  -5   8  10       16.54       11.81      2.32 o 
  -4   8  10        0.14        0.38      1.94 o 
  -3   8  10        0.28        1.42      2.88 o 
  -2   8  10       21.94        7.70      2.46 o 
  -1   8  10        3.28        2.60      1.89 o 
   0   8  10        0.83        2.03      2.88 o 
   1   8  10        5.26        9.78      2.13 o 
 -11   1  11        4.83        6.66      2.03 o 
 -10   1  11        0.07       -1.32      2.83 o 
  -9   1  11        0.05       -0.24      2.98 o 
  -8   1  11        9.98        9.31      1.80 o 
  -7   1  11        1.29       -0.47      2.27 o 
  -6   1  11        0.13        0.24      2.22 o 
  -5   1  11        2.49       -1.04      2.50 o 
  -4   1  11       52.22       51.72      2.51 o 
  -3   1  11      109.79      102.07      3.37 o 
  -2   1  11        3.35       -2.60      2.60 o 
  -1   1  11       23.43       19.05      1.80 o 
   0   1  11        2.33        2.79      1.37 o 
   1   1  11        3.12        0.90      1.56 o 
   2   1  11       16.89       16.07      1.84 o 
   3   1  11        9.27       12.19      1.94 o 
   4   1  11        5.66        2.22      1.70 o 
   5   1  11        1.76       -3.35      3.35 o 
   6   1  11        0.04        0.85      3.21 o 
 -11   2  11       15.67       12.47      2.32 o 
 -10   2  11        6.64       10.63      2.13 o 
  -9   2  11        1.28        4.39      3.16 o 
  -8   2  11       62.40       49.03      2.93 o 
  -7   2  11       61.61       64.41      2.93 o 
  -6   2  11       18.91       24.48      2.03 o 
  -5   2  11       12.88       11.25      1.84 o 
  -4   2  11        0.54       -0.19      2.27 o 
  -3   2  11       43.36       37.32      2.41 o 
  -2   2  11       78.24       77.85      2.89 o 
  -1   2  11       35.68       46.44      2.36 o 
   0   2  11       72.27       75.66      2.98 o 
   1   2  11        1.51        2.98      2.79 o 
   2   2  11       11.41       13.42      1.84 o 
   3   2  11       49.45       43.52      2.46 o 
   4   2  11       20.33       21.69      2.27 o 
   5   2  11       51.21       62.58      3.17 o 
   6   2  11       25.49       30.06      2.65 o 
 -10   3  11        0.33       -2.93      2.93 o 
  -9   3  11        0.02        1.70      2.93 o 
  -8   3  11       12.33       17.06      1.98 o 
  -7   3  11       15.53       20.70      2.03 o 
  -6   3  11       32.42       32.25      2.27 o 
  -5   3  11       36.66       37.03      2.41 o 
  -4   3  11        0.11        1.13      2.46 o 
  -3   3  11       12.36       11.06      1.80 o 
  -2   3  11        2.88        2.27      2.65 o 
  -1   3  11        0.66       -2.31      2.31 o 
   0   3  11        5.28        4.16      2.98 o 
   1   3  11        8.60       10.30      1.84 o 
   2   3  11       35.00       36.03      2.36 o 
   3   3  11        4.26        2.55      2.93 o 
   4   3  11        0.12        3.78      2.74 o 
   5   3  11       25.80       27.98      2.74 o 
 -10   4  11       45.79       50.98      3.31 o 
  -9   4  11       25.55       26.61      2.65 o 
  -8   4  11       30.66       36.02      2.69 o 
  -7   4  11       62.33       69.52      3.22 o 
  -6   4  11       40.57       45.45      2.74 o 
  -5   4  11       25.68       30.58      2.22 o 
  -4   4  11       35.80       38.96      2.46 o 
  -3   4  11       25.92       30.39      2.36 o 
  -2   4  11        8.31        8.50      1.89 o 
  -1   4  11        3.78        5.24      1.56 o 
   0   4  11       23.11       27.89      2.17 o 
   1   4  11       41.10       48.24      2.60 o 
   2   4  11        6.85        7.61      1.94 o 
   3   4  11        4.26        7.89      1.80 o 
   4   4  11       21.62       19.47      2.60 o 
   5   4  11       11.60       15.31      2.22 o 
  -9   5  11       20.51       15.12      2.46 o 
  -8   5  11        3.99       -0.80      2.93 o 
  -7   5  11        7.23        7.28      1.98 o 
  -6   5  11        1.49        2.41      3.40 o 
  -5   5  11       42.96       41.05      2.79 o 
  -4   5  11       22.86       26.94      2.22 o 
  -3   5  11        1.92        3.73      2.98 o 
  -2   5  11        7.81        7.89      1.84 o 
  -1   5  11        4.62        0.76      3.16 o 
   0   5  11        0.69        2.46      1.65 o 
   1   5  11        4.54        5.95      1.75 o 
   2   5  11        0.47        4.30      2.88 o 
   3   5  11        0.98        4.68      1.84 o 
   4   5  11       33.30       35.98      2.69 o 
  -7   6  11       16.82       20.79      2.36 o 
  -6   6  11       17.04       15.45      2.32 o 
  -5   6  11       24.01       22.45      2.41 o 
  -4   6  11      117.29      102.28      3.84 o 
  -3   6  11       27.55       32.19      2.60 o 
  -2   6  11        4.06        2.93      3.45 o 
  -1   6  11       31.31       27.56      2.51 o 
   0   6  11       16.28       15.92      2.22 o 
   1   6  11       35.83       31.21      2.70 o 
   2   6  11       22.30       24.77      2.32 o 
  -5   7  11        0.45        1.18      2.88 o 
  -4   7  11        1.89        3.12      1.84 o 
  -3   7  11        5.90        4.58      3.68 o 
  -2   7  11        2.41        4.58      3.16 o 
  -1   7  11        1.11       -0.28      3.16 o 
   0   7  11        0.09        2.03      3.12 o 
 -10   0  12       22.57       32.56      2.98 o 
  -9   0  12        7.13        9.31      2.08 o 
  -8   0  12        4.32        0.85      3.45 o 
  -7   0  12        1.66        3.21      3.40 o 
  -6   0  12        4.07        7.18      1.84 o 
  -5   0  12        0.27        0.76      1.56 o 
  -4   0  12        3.61        5.62      1.56 o 
  -3   0  12       35.18       36.93      2.51 o 
  -2   0  12       61.84       54.05      2.74 o 
  -1   0  12        6.43        9.02      1.65 o 
   0   0  12       26.10       29.69      2.41 o 
   1   0  12       71.74       66.22      2.98 o 
   2   0  12       17.34       17.01      2.32 o 
   3   0  12       66.48       86.94      3.50 o 
   4   0  12       19.82       21.08      2.22 o 
 -10   1  12       44.17       45.82      3.17 o 
  -9   1  12       37.41       37.02      2.79 o 
  -8   1  12       23.37       22.45      2.55 o 
  -7   1  12       32.85       37.44      2.69 o 
  -6   1  12      149.12      160.53      4.84 o 
  -5   1  12      136.55      135.19      4.17 o 
  -4   1  12       80.16       81.02      3.17 o 
  -3   1  12       96.26       95.94      3.41 o 
  -2   1  12       42.31       46.68      2.60 o 
  -1   1  12       18.16       21.64      2.03 o 
   0   1  12        7.12        4.68      1.80 o 
   1   1  12        8.80        8.36      1.89 o 
   2   1  12       19.77       22.87      2.32 o 
   3   1  12        0.26        1.37      3.31 o 
   4   1  12        4.47        2.88      3.12 o 
  -9   2  12        5.62        4.02      2.17 o 
  -8   2  12        0.05       -1.61      3.02 o 
  -7   2  12       20.54       20.51      2.27 o 
  -6   2  12        0.00        0.80      2.60 o 
  -5   2  12       32.01       31.68      2.55 o 
  -4   2  12       18.02       17.67      1.94 o 
  -3   2  12        6.32        8.22      1.75 o 
  -2   2  12       25.40       23.49      2.17 o 
  -1   2  12       40.71       47.67      2.60 o 
   0   2  12       27.04       23.30      2.22 o 
   1   2  12       30.29       34.18      2.46 o 
   2   2  12       49.50       55.11      2.89 o 
   3   2  12       26.13       27.65      2.51 o 
   4   2  12        4.85        5.24      3.26 o 
  -9   3  12        3.66        2.79      3.50 o 
  -8   3  12        2.22        4.11      1.84 o 
  -7   3  12       19.50       17.25      2.41 o 
  -6   3  12        3.51        3.78      3.45 o 
  -5   3  12        5.41        9.31      1.80 o 
  -4   3  12        0.63        2.55      2.55 o 
  -3   3  12        8.27        1.28      3.50 o 
  -2   3  12       17.86       19.52      2.03 o 
  -1   3  12        8.95        2.27      3.02 o 
   0   3  12       13.42       14.03      1.98 o 
   1   3  12        6.70        7.51      1.65 o 
   2   3  12        0.05        3.83      3.16 o 
   3   3  12        0.54       -3.02      3.02 o 
  -8   4  12        0.13       -1.42      3.40 o 
  -7   4  12        0.18       -2.46      3.21 o 
  -6   4  12        0.23        1.13      3.21 o 
  -5   4  12        0.63        0.57      2.98 o 
  -4   4  12       10.14        1.32      3.69 o 
  -3   4  12        0.81        3.16      2.74 o 
  -2   4  12        0.29        0.52      3.02 o 
  -1   4  12        3.31        1.84      2.74 o 
   0   4  12        0.96        2.69      2.93 o 
   1   4  12        7.90       10.82      1.98 o 
   2   4  12        0.44        3.68      2.88 o 
   3   4  12        0.01        3.54      3.16 o 
  -7   5  12        0.74       -1.42      3.21 o 
  -6   5  12       14.81       13.51      2.41 o 
  -5   5  12       12.62       15.21      2.17 o 
  -4   5  12        2.64        3.35      3.64 o 
  -3   5  12        7.69        8.93      2.08 o 
  -2   5  12        4.25        4.39      3.16 o 
  -1   5  12        0.08       -2.41      2.98 o 
   0   5  12        3.33       -1.65      3.68 o 
   1   5  12        0.36       -2.93      2.93 o 
  -4   6  12       26.64       31.24      2.65 o 
  -3   6  12       37.80       40.71      2.93 o 
  -2   6  12       25.92       28.93      2.60 o 
  -1   6  12       45.52       47.39      3.12 o 
  -8   1  13        0.16       -3.50      3.50 o 
  -7   1  13        3.35        0.57      3.92 o 
  -6   1  13        2.05       -1.89      3.68 o 
  -5   1  13        4.16        2.50      3.78 o 
  -4   1  13        0.26        0.00      2.93 o 
  -3   1  13        0.00        1.09      3.21 o 
  -2   1  13        0.18       -1.04      2.98 o 
  -1   1  13        8.15        6.05      1.98 o 
   0   1  13       30.25       43.44      2.79 o 
   1   1  13        6.84        1.98      3.73 o 
   2   1  13        0.63        4.96      3.12 o 
  -7   2  13        4.47        7.65      2.17 o 
  -6   2  13        0.29        1.04      1.89 o 
  -5   2  13        5.69        6.38      1.98 o 
  -4   2  13        1.81        4.30      1.70 o 
  -3   2  13       18.69       16.30      2.32 o 
  -2   2  13        0.14        0.28      2.93 o 
  -1   2  13        6.44        5.20      3.50 o 
   0   2  13        3.74        4.02      1.98 o 
   1   2  13        0.95        4.20      1.65 o 
  -7   3  13        6.13        3.35      3.59 o 
  -6   3  13        6.22        3.83      3.54 o 
  -5   3  13        0.23        3.73      3.40 o 
  -4   3  13       12.94       14.79      2.17 o 
  -3   3  13        1.33        4.20      3.45 o 
  -2   3  13        2.32        0.28      3.21 o 
  -1   3  13       23.14       25.85      2.60 o 
   0   3  13       22.28       25.33      2.46 o 
   1   3  13        5.95        8.79      2.08 o 
  -5   4  13       25.10       33.79      2.65 o 
  -4   4  13       15.66       18.05      2.36 o 
  -3   4  13        8.17       10.35      2.03 o 
  -2   4  13       20.10       23.25      2.55 o 
  -1   4  13       24.32       27.60      2.60 o 
                                                 
